# Supplementary material for: CESA7 and microtubules pattern complex secondary cell walls in explosive fruit of Cardamine hirsuta
Source: Plant Cell. 2026 Mar 11;38(3):koag062. doi: 10.1093/plcell/koag062 (PMC13010313; doi:10.1093/plcell/koag062)
Supplement: koag062_Supplementary_Data [file koag062_supplementary_data.zip]

Archive with 4 entries (4 files):
- Supplemental_Data_edited.pdf
- Supplemental_Data_Set_Table_S1.xlsx
- Supplemental_Data_Set_Table_S2.xlsx
- TableS3_statistical_tests.xlsx
