# Supplementary material for: CESA7 and microtubules pattern complex secondary cell walls in explosive fruit of Cardamine hirsuta
Source: Plant Cell. 2026 Mar 11;38(3):koag062. doi: 10.1093/plcell/koag062 (PMC13010313; doi:10.1093/plcell/koag062)
Supplement: koag062_Supplementary_Data [file koag062_supplementary_data.zip › Supplemental_Data_Set_Table_S1.xlsx]

## Sheet: Legend
Table S1. Differentially expressed genes and enriched gene ontology terms from RNAseq analysis of C. hirsuta wild type vs cesa7-1 valves from stage 17ab fruit.

## Sheet: all DEG
GeneID	Base.mean	log2.FC.	StdErr	Wald.Stats	P.value	P.adj	gene_description	ath_gene
CARHR287470	4345.83	-7.71631	0.321765	-23.9812	4.37284e-127	9.12918e-123	Nodulin-like / Major Facilitator Superfamily protein	AT2G16660
CARHR002270	8090.92	-4.24921	0.218531	-19.4444	3.24857e-84	3.39102e-80	ATGST11	AT1G02920
CARHR104720	4187.79	-4.02358	0.210805	-19.0867	3.25439e-81	2.26473e-77	ATSERK4	AT2G13790
CARHR019640	3118.85	-3.18835	0.172859	-18.4448	5.73929e-76	2.99548e-72	unknown protein; BEST Arabidopsis thaliana protein match is: unknown protein	AT1G19020
CARHR195790	22449.2	-2.85222	0.155193	-18.3785	1.9517e-75	8.14913e-72	CESA7	AT5G17420
CARHR144620	5298.22	-3.23573	0.177334	-18.2466	2.20366e-74	7.66762e-71	CARHR144620	AT2G02010
CARHR203860	817.803	4.33675	0.237791	18.2377	2.59211e-74	7.73079e-71	CARHR203860	AT5G09530
CARHR238930	1850.49	-3.40068	0.187901	-18.0982	3.29189e-73	8.59059e-70	Calmodulin-binding protein	AT4G31000
CARHR187510	2260.7	-3.16304	0.182396	-17.3417	2.28086e-67	4.76174e-64	Receptor-like protein kinase	AT5G25930
CARHR045120	7946.14	-3.49206	0.201452	-17.3344	2.58584e-67	4.90769e-64	Methyltransferase type 11	AT1G55450
CARHR238860	18870.7	2.64301	0.154828	17.0706	2.45559e-65	3.94348e-62	ATCIPK6	AT4G30960
CARHR145570	1397.04	-3.38974	0.198854	-17.0464	3.71739e-65	5.54342e-62	Xenotropic and polytropic retrovirus receptor-like protein	AT2G03240
CARHR185170	1292.11	-4.15111	0.244681	-16.9654	1.48038e-64	2.06039e-61	Glycine-rich protein	AT5G28610
CARHR214450	1404.8	-3.27013	0.193619	-16.8895	5.37433e-64	7.01249e-61	CARHR214450	AT5G38210
CARHR208410	3736.33	-3.07367	0.185065	-16.6086	6.04056e-62	7.41816e-59	ATCPK1	AT5G04870
CARHR247090	1041.45	-6.09149	0.370142	-16.4572	7.45088e-61	8.64178e-58	CARHR247090	AT4G39640
CARHR189470	2918.72	-4.40421	0.272928	-16.1369	1.40407e-58	1.39585e-55	ATWRKY30	AT5G24110
CARHR146590	2416.29	-5.38728	0.336012	-16.033	7.5168e-58	7.1331e-55	AT3G25610	AT3G25610
CARHR027970	691.974	-4.44642	0.278492	-15.966	2.20371e-57	2.0003e-54	CARHR027970	AT1G28480
CARHR294280	8881.17	-3.3258	0.209807	-15.8517	1.36885e-56	1.19073e-53	Phospholipase like protein (PEARLI 4)	AT4G38550
CARHR090620	1306.56	-2.89	0.184219	-15.6878	1.83215e-55	1.52999e-52	CARHR090620	AT3G15540
CARHR010710	1335	-8.08775	0.519199	-15.5774	1.03756e-54	8.33117e-52	CARHR010710	AT1G10550
CARHR090330	8740.1	-4.4526	0.290309	-15.3374	4.29829e-53	3.32353e-50	Lectin protein kinase family protein	AT3G16530
CARHR239710	3934.27	-3.44488	0.225852	-15.2529	1.57568e-52	1.09804e-49	ATWRKY18	AT4G31800
CARHR041950	726.304	-6.7065	0.444522	-15.087	1.97259e-51	1.32844e-48	CARHR041950	AT1G51800
CARHR235790	715.577	-3.21773	0.216972	-14.8302	9.34646e-50	5.91291e-47	unknown protein; Has 30201 Blast hits to 17322 proteins in 780 species: Archae - 12; Bacteria - 1396; Metazoa - 17338; Fungi - 3422; Plants - 5037; Viruses - 0; Other Eukaryotes - 2996 (source: NCBI BLink)	AT4G28085
CARHR294270	1763.99	-4.12881	0.286867	-14.3928	5.74394e-47	3.42618e-44	Monooxygenase	AT4G38540
CARHR015410	913.87	-3.69106	0.257462	-14.3363	1.29728e-46	7.52316e-44	PLANT CADMIUM RESISTANCE 2	AT5G35525
CARHR284360	7720.32	-2.48874	0.175744	-14.1611	1.59402e-45	8.99412e-43	ATRBOHD	AT5G47910
CARHR227320	654.632	-4.02675	0.284415	-14.158	1.66684e-45	9.15754e-43	CARHR227320	AT4G20780
CARHR250520	4794.87	-3.91819	0.277304	-14.1296	2.4967e-45	1.30309e-42	AtPME41	AT4G02330
CARHR205770	538.175	-5.08365	0.360705	-14.0936	4.15624e-45	2.11633e-42	unknown protein; FUNCTIONS IN: molecular_function unknown; INVOLVED IN: biological_process unknown; LOCATED IN: cellular_component unknown; EXPRESSED IN: egg cell; Has 84 Blast hits to 81 proteins in 31 species: Archae - 0; Bacteria - 0; Metazoa - 42; Fungi - 0; Plants - 41; Viruses - 0; Other Eukaryotes - 1 (source: NCBI BLink)	AT5G07380
CARHR236050	1293.05	-3.2007	0.227268	-14.0834	4.8061e-45	2.38898e-42	CARHR236050	AT4G28350
CARHR067620	935.432	-2.99588	0.213378	-14.0403	8.83869e-45	4.10056e-42	CARHR067620	AT1G74360
CARHR030190	641.57	-5.22038	0.372961	-13.9971	1.62286e-44	7.3653e-42	AtBBE11	AT1G30730
CARHR236170	3069.84	-2.29135	0.164294	-13.9466	3.29773e-44	1.46483e-41	Protein phosphatase 2C family protein	AT4G28400
CARHR009530	6424.21	-2.11847	0.154147	-13.7432	5.59641e-43	2.33673e-40	CARHR009530	AT1G09560
CARHR231730	452.125	-4.36369	0.317662	-13.7369	6.10455e-43	2.49891e-40	CARHR231730	AT4G24310
CARHR274860	759.485	-5.12078	0.376333	-13.607	3.63698e-42	1.43263e-39	ACT	AT5G61160
CARHR064880	467.77	-4.16411	0.306703	-13.577	5.48188e-42	2.0869e-39	Serine-type endopeptidase inhibitor	AT1G72060
CARHR281520	8425.89	-2.68642	0.197868	-13.5768	5.49788e-42	2.0869e-39	CARHR281520	AT5G66210
CARHR249050	1207.59	-3.81627	0.28163	-13.5507	7.85183e-42	2.92719e-39	AtWRKY22	AT4G01250
CARHR074800	370.915	-3.40556	0.251982	-13.5151	1.27406e-41	4.66639e-39	VQ motif-containing protein	AT1G80450
CARHR104510	3554.87	-2.89178	0.214546	-13.4786	2.09035e-41	7.52417e-39	AT3G44350	AT3G44350
CARHR068850	497.314	-3.60581	0.269056	-13.4017	5.90833e-41	2.09065e-38	ATCKX5	AT1G75450
CARHR011980	258.245	-5.98476	0.449241	-13.3219	1.72588e-40	5.90675e-38	MATE efflux family protein	AT1G11670
CARHR262810	709.569	3.68415	0.27717	13.292	2.5756e-40	8.67271e-38	Protein of unknown function (DUF1997)	AT5G39520
CARHR234300	8451.27	-2.15551	0.16549	-13.025	8.81744e-39	2.83203e-36	CARHR234300	AT4G26690
CARHR251660	9748.34	-5.00884	0.391091	-12.8074	1.49122e-37	4.71701e-35	CARHR251660	AT4G03210
CARHR077540	398.284	5.74002	0.450257	12.7483	3.18537e-37	9.92553e-35	AtNPC4	AT3G03530
CARHR189360	820.311	6.28772	0.495717	12.6841	7.24505e-37	2.22434e-34	CARHR189360	AT5G24160
CARHR042480	1037.27	3.58532	0.284423	12.6056	1.96648e-36	5.94988e-34	unknown protein; FUNCTIONS IN: molecular_function unknown; INVOLVED IN: biological_process unknown; LOCATED IN: cellular_component unknown; Has 30201 Blast hits to 17322 proteins in 780 species: Archae - 12; Bacteria - 1396; Metazoa - 17338; Fungi - 3422; Plants - 5037; Viruses - 0; Other Eukaryotes - 2996 (source: NCBI BLink)	AT1G52342
CARHR270810	1869.34	3.34436	0.266936	12.5287	5.19974e-36	1.55079e-33	AT5G57050	AT5G57050
CARHR059480	948.244	-2.33577	0.186742	-12.508	6.75212e-36	1.95783e-33	unknown protein; FUNCTIONS IN: molecular_function unknown; INVOLVED IN: biological_process unknown; LOCATED IN: plasma membrane; EXPRESSED IN: 22 plant structures; EXPRESSED DURING: 13 growth stages; Has 283 Blast hits to 281 proteins in 136 species: Archae - 0; Bacteria - 145; Metazoa - 0; Fungi - 65; Plants - 41; Viruses - 0; Other Eukaryotes - 32 (source: NCBI BLink)	AT1G67060
CARHR027290	7304.33	-3.16317	0.252874	-12.5089	6.67466e-36	1.95783e-33	AT1G27770	AT1G27770
CARHR073630	4590.4	-3.12552	0.250032	-12.5005	7.4177e-36	2.12136e-33	ATWRKY40	AT1G80840
CARHR023170	602.147	-4.25194	0.34169	-12.4439	1.51026e-35	4.26076e-33	AtERF019	AT1G22810
CARHR125590	9192.11	-2.62271	0.210808	-12.4412	1.56097e-35	4.34511e-33	CARHR125590	AT2G31880
CARHR242700	8881.45	-2.29045	0.184492	-12.4149	2.17039e-35	5.96202e-33	Elicitor-responsive protein	AT4G34150
CARHR036350	188.61	-5.57817	0.452188	-12.336	5.80006e-35	1.55241e-32	Remorin family protein	AT1G45207
CARHR263480	5272.56	-1.89448	0.153791	-12.3185	7.20103e-35	1.90299e-32	CARHR263480	AT5G39000
CARHR250490	485.332	7.26907	0.590277	12.3147	7.5521e-35	1.97081e-32	ATSUS3	AT4G02280
CARHR137920	288.733	-6.02351	0.489347	-12.3093	8.07495e-35	2.08124e-32	CARHR137920	AT2G42840
CARHR019780	11795.6	-2.50554	0.205089	-12.2169	2.52654e-34	6.35502e-32	AtJAZ1	AT1G19180
CARHR213710	120.098	6.15769	0.504595	12.2032	2.98727e-34	7.42444e-32	AT5G40800	AT5G40800
CARHR049790	2776.53	-2.36251	0.195106	-12.1088	9.48482e-34	2.32958e-31	Lysine-specific demethylase 3A-B	AT1G62310
CARHR134680	5704.24	4.8012	0.396734	12.1018	1.03307e-33	2.50783e-31	ATP5CS	AT2G39800
CARHR127600	4295.23	-2.41823	0.199892	-12.0977	1.08603e-33	2.6061e-31	AtLYK5	AT2G33580
CARHR124530	726.272	-2.43625	0.201453	-12.0934	1.14449e-33	2.71517e-31	Protein of unknown function (DUF688)	AT2G30990
CARHR293520	1351.52	-2.20358	0.182669	-12.0633	1.65114e-33	3.87313e-31	CARHR293520	AT2G17220
CARHR183830	4674.17	-2.23899	0.185767	-12.0527	1.87696e-33	4.35393e-31	BIR1	AT5G48380
CARHR158300	411.322	3.68913	0.306827	12.0235	2.67359e-33	6.13368e-31	CARHR158300	AT3G49360
CARHR164320	250.913	-5.31286	0.442389	-12.0095	3.16887e-33	7.19092e-31	ATCHITIV	AT3G54420
CARHR041940	640.176	-6.60104	0.551156	-11.9767	4.70624e-33	1.05647e-30	Kinase-like protein	AT1G51790
CARHR123570	551.584	-3.52587	0.295984	-11.9124	1.02044e-32	2.24251e-30	ATWRKY25	AT2G30250
CARHR035820	196.75	-4.43043	0.372612	-11.8902	1.33089e-32	2.89426e-30	Eukaryotic aspartyl protease family protein	AT1G44130
CARHR135060	394.751	-2.72705	0.22941	-11.8872	1.37912e-32	2.96823e-30	Alpha/beta hydrolase related protein	AT2G40095
CARHR053210	36987.3	-2.8077	0.236752	-11.8592	1.92708e-32	4.10527e-30	AT1G59870	AT1G59870
CARHR025930	3132.35	1.9572	0.16508	11.8561	2.00151e-32	4.22075e-30	Histidine amino acid transporter	AT1G25530
CARHR159990	620.551	-3.08029	0.260857	-11.8083	3.53509e-32	7.38022e-30	CARHR159990	AT3G50470
CARHR042820	1040.51	6.08721	0.515546	11.8073	3.5789e-32	7.39769e-30	CARHR042820	AT1G52690
CARHR197440	1700.34	-2.00873	0.170372	-11.7903	4.38028e-32	8.96541e-30	Endo-1	AT5G15870
CARHR259250	276.66	-5.47008	0.46424	-11.7829	4.78468e-32	9.69803e-30	AT4G08040	AT4G08040
CARHR249330	1900.84	-2.29468	0.194879	-11.7749	5.257e-32	1.05529e-29	ATCNGC13	AT4G01010
CARHR174540	350.454	-3.64061	0.309777	-11.7524	6.86747e-32	1.36545e-29	CARHR174540	AT5G46880
CARHR041970	509.337	-6.03325	0.515103	-11.7127	1.09714e-31	2.16086e-29	CARHR041970	AT1G51820
CARHR107650	1218.85	-2.43439	0.208546	-11.6731	1.74832e-31	3.41118e-29	ATMLO8	AT2G17480
CARHR136200	11169.1	-2.35392	0.203099	-11.59	4.62896e-31	8.94803e-29	ATCAL5	AT2G41110
CARHR233370	1694.8	-2.42347	0.210366	-11.5202	1.04333e-30	1.98014e-28	Aldose 1-epimerase family protein	AT4G25900
CARHR259810	11182.9	-2.89662	0.251763	-11.5054	1.23977e-30	2.33176e-28	CARHR259810	AT4G08850
CARHR042070	296.694	-4.65063	0.404386	-11.5005	1.31225e-30	2.44606e-28	unknown protein; FUNCTIONS IN: molecular_function unknown; INVOLVED IN: biological_process unknown; LOCATED IN: endomembrane system; EXPRESSED IN: stem	AT1G51920
CARHR027880	5420.21	-2.52791	0.220326	-11.4735	1.79196e-30	3.28164e-28	CARHR027880	AT1G28380
CARHR147490	1076.99	-2.87286	0.251299	-11.432	2.89218e-30	5.25044e-28	CARHR147490	AT3G26500
CARHR104010	1366.3	-2.41825	0.211681	-11.424	3.17127e-30	5.65868e-28	Protein kinase superfamily protein	AT2G07180
CARHR096680	4731.94	2.06484	0.181692	11.3645	6.28065e-30	1.10186e-27	Leucine-rich repeat receptor-like protein kinase	AT3G20820
CARHR051210	1139.26	-3.54747	0.312901	-11.3374	8.56871e-30	1.49074e-27	CARHR051210	AT1G61380
CARHR280270	1863.62	-3.34638	0.295766	-11.3143	1.11534e-29	1.92438e-27	CARHR280270	AT5G67340
CARHR001720	1913.57	-3.15911	0.279311	-11.3104	1.16604e-29	1.99537e-27	ATGA2OX4	AT1G02400
CARHR279610	286.971	3.55399	0.314591	11.2972	1.35473e-29	2.2994e-27	bHLH093	AT5G65640
CARHR246660	415.786	4.53652	0.403541	11.2418	2.54184e-29	4.27951e-27	CARHR246660	AT4G40010
CARHR240990	557.503	2.32009	0.206417	11.2398	2.59873e-29	4.3403e-27	ATH1	AT4G32980
CARHR255530	1779.1	-4.30248	0.385251	-11.168	5.84856e-29	9.54308e-27	AtWRKY41	AT4G11070
CARHR001330	3714.23	-2.23852	0.200672	-11.1551	6.7605e-29	1.08568e-26	CARHR001330	AT1G01140
CARHR114160	400.543	-2.65596	0.238657	-11.1288	9.09011e-29	1.44866e-26	AtbZIP6	AT2G22850
CARHR166030	1075.38	-3.33034	0.300049	-11.0993	1.26385e-28	1.99889e-26	ATCRR3	AT3G55950
CARHR142420	1382.5	-2.45046	0.222359	-11.0203	3.05073e-28	4.78873e-26	CARHR142420	AT2G47060
CARHR154330	11552.3	-3.94715	0.358984	-10.9953	4.02397e-28	6.26929e-26	ATEXLA1	AT3G45970
CARHR267100	2291.36	2.01052	0.182866	10.9945	4.06118e-28	6.28039e-26	AtTAT1	AT5G53970
CARHR259700	373.241	3.17233	0.289564	10.9555	6.25097e-28	9.5957e-26	ATCSLG3	AT4G23990
CARHR238120	19276	-1.88447	0.172309	-10.9366	7.70522e-28	1.17417e-25	AT4G30210	AT4G30210
CARHR053410	876.147	-2.09305	0.191574	-10.9256	8.7009e-28	1.3163e-25	AtNPF4.3	AT1G59740
CARHR278030	347.166	-4.9283	0.452655	-10.8876	1.32134e-27	1.98457e-25	AtPRX71	AT5G64120
CARHR176860	2672.44	-2.49319	0.230706	-10.8068	3.19717e-27	4.76767e-25	CARHR176860	AT5G45280
CARHR246160	954.61	-4.38253	0.406175	-10.7897	3.84893e-27	5.69887e-25	AT4G37770	AT4G37770
CARHR111630	2420.06	-1.90759	0.176957	-10.7799	4.28165e-27	6.25091e-25	ATDGK5	AT2G20900
CARHR015550	874.74	-2.01017	0.186628	-10.771	4.71849e-27	6.84083e-25	unknown protein; BEST Arabidopsis thaliana protein match is: unknown protein	AT1G15010
CARHR006840	829.155	-3.3251	0.308788	-10.7683	4.86096e-27	6.99877e-25	glycine-rich protein	AT1G07135
CARHR097390	1864.5	2.02838	0.190056	10.6725	1.36903e-26	1.9443e-24	CARHR097390	AT3G21420
CARHR033980	1999.02	-2.10583	0.197447	-10.6653	1.4792e-26	2.08657e-24	CARHR033980	AT1G34750
CARHR193910	388.797	-2.97885	0.279523	-10.6569	1.61888e-26	2.25315e-24	AtVBP1	AT5G19080
CARHR179220	8424.23	-2.39309	0.22455	-10.6573	1.61258e-26	2.25315e-24	AT5G44070	AT5G44070
CARHR064400	272.982	-3.48417	0.327826	-10.6281	2.20511e-26	3.04875e-24	unknown protein; FUNCTIONS IN: molecular_function unknown; INVOLVED IN: biological_process unknown; LOCATED IN: endomembrane system; BEST Arabidopsis thaliana protein match is: unknown protein	AT1G71110
CARHR272630	5718.29	-1.74361	0.164172	-10.6206	2.39006e-26	3.28272e-24	Smr (Small MutS Related) domain-containing protein	AT5G58720
CARHR169180	2540.13	-2.56978	0.242853	-10.5816	3.62658e-26	4.91637e-24	CARHR169180	AT3G58790
CARHR294440	4322.94	2.45531	0.232397	10.5652	4.32193e-26	5.82122e-24	CARHR294440	AT4G38740
CARHR023290	219.143	-3.68279	0.349185	-10.5468	5.25495e-26	7.03254e-24	RNA-binding protein	AT1G22910
CARHR063230	151.227	-4.08605	0.389998	-10.4771	1.10064e-25	1.46357e-23	ATFH8	AT1G70140
CARHR196250	3499.26	-2.59675	0.24835	-10.456	1.3752e-25	1.8171e-23	ATCSLD2	AT5G16910
CARHR290060	294.519	-4.4856	0.429045	-10.4548	1.39232e-25	1.82814e-23	CARHR290060	AT4G15660
CARHR084280	2065.48	-2.1686	0.208203	-10.4158	2.10062e-25	2.74092e-23	CARHR084280	AT3G09830
CARHR225390	148.766	-4.61519	0.44347	-10.407	2.3033e-25	2.96827e-23	Integral membrane protein TmpA	AT4G18540
CARHR123950	468.921	-2.43039	0.23353	-10.4072	2.29964e-25	2.96827e-23	CARHR123950	AT2G30500
CARHR040840	964.342	-2.08439	0.200312	-10.4057	2.33457e-25	2.99012e-23	Transmembrane proteins 14C	AT1G50740
CARHR107990	1320.42	-2.67232	0.257145	-10.3923	2.68899e-25	3.42305e-23	unknown protein; FUNCTIONS IN: molecular_function unknown; INVOLVED IN: biological_process unknown; LOCATED IN: plasma membrane; EXPRESSED IN: cultured cell; BEST Arabidopsis thaliana protein match is: unknown protein	AT2G17705
CARHR006260	1068.65	2.73236	0.263271	10.3785	3.1057e-25	3.92956e-23	CARHR006260	AT5G43630
CARHR129950	2027.11	-3.54241	0.342812	-10.3334	4.97777e-25	6.2228e-23	CARHR129950	AT2G35710
CARHR061360	11469	3.94282	0.382074	10.3195	5.75121e-25	7.1469e-23	AtNPF3.1	AT1G68570
CARHR210020	2201.38	-1.98065	0.192382	-10.2954	7.39106e-25	9.13037e-23	CARHR210020	AT5G03320
CARHR291730	1771.15	2.38051	0.231404	10.2872	8.04579e-25	9.82292e-23	CARHR291730	AT3G63210
CARHR208980	323.201	-4.42158	0.430375	-10.2738	9.25039e-25	1.12279e-22	Pectate lyase family protein	AT5G04310
CARHR148000	2696.17	-1.93935	0.189384	-10.2403	1.30808e-24	1.57855e-22	Hydroxyproline-rich glycoprotein family protein	AT3G26910
CARHR202360	141.708	3.961	0.387295	10.2274	1.49538e-24	1.79419e-22	CARHR202360	AT5G10930
CARHR098940	2043.51	2.24933	0.220343	10.2083	1.81995e-24	2.17115e-22	ATSR2	AT3G23000
CARHR231200	3895.06	-3.73618	0.366104	-10.2052	1.87846e-24	2.22822e-22	ATWRKY53	AT4G23810
CARHR212250	269.046	-4.43573	0.435257	-10.191	2.17416e-24	2.56441e-22	ATWRKY62	AT5G01900
CARHR238000	501.673	-2.57926	0.254267	-10.1439	3.52773e-24	4.09158e-22	Protein embryo defective 1353	AT4G30090
CARHR134500	474.726	-2.56016	0.252789	-10.1276	4.16599e-24	4.80516e-22	BIK1	AT2G39660
CARHR167520	5385.5	-1.99947	0.197712	-10.1131	4.83513e-24	5.54631e-22	AT3G57330	AT3G57330
CARHR192600	10284.9	-2.82608	0.279695	-10.1041	5.29532e-24	6.04101e-22	ATBCB	AT5G20230
CARHR224330	4412.48	-3.17937	0.315269	-10.0846	6.46091e-24	7.33067e-22	ATCBL1	AT4G17615
CARHR056330	238.441	-3.74457	0.371383	-10.0828	6.58466e-24	7.43069e-22	UDP-Glycosyltransferase superfamily protein	AT1G64920
CARHR082770	596.167	-2.90403	0.28846	-10.0673	7.70276e-24	8.64573e-22	Protein of unknown function	AT3G08030
CARHR142520	229.456	-5.05327	0.502013	-10.066	7.80677e-24	8.71561e-22	AtSDR5	AT2G47140
CARHR253940	1106.46	2.30089	0.229162	10.0405	1.01198e-23	1.11783e-21	CARHR253940	AT4G12310
CARHR050770	522.232	-2.25357	0.225321	-10.0016	1.50003e-23	1.64822e-21	Receptor-like kinase	AT1G61610
CARHR003830	1559.2	-2.85586	0.285615	-9.99898	1.53974e-23	1.67423e-21	Protein of unknown function (DUF3527)	AT1G04490
CARHR274480	3481.51	-1.93661	0.194814	-9.94084	2.76498e-23	2.97548e-21	CARHR274480	AT5G60800
CARHR060490	2132.8	-1.76052	0.177489	-9.91907	3.43935e-23	3.68222e-21	Lysine ketoglutarate reductase trans-splicing related 1	AT1G67850
CARHR162280	1369.01	-3.08295	0.310882	-9.91679	3.51893e-23	3.7482e-21	unknown protein; BEST Arabidopsis thaliana protein match is: unknown protein	AT3G52520
CARHR091190	1317.16	-2.12583	0.214468	-9.91213	3.68689e-23	3.90716e-21	CARHR091190	AT3G16030
CARHR249200	5618.72	-2.2365	0.226006	-9.89576	4.3432e-23	4.57945e-21	Protein of unknown function (DUF3133)	AT4G01090
CARHR020980	16202.6	-2.77179	0.281268	-9.85462	6.5467e-23	6.76611e-21	CARHR020980	AT1G20510
CARHR086370	3874.63	-1.56159	0.158476	-9.85374	6.60424e-23	6.79196e-21	ATSYP121	AT3G11820
CARHR069570	249.912	-3.23545	0.329428	-9.82141	9.10568e-23	9.31859e-21	CARHR069570	AT1G76040
CARHR002110	206.644	-4.22416	0.430847	-9.80431	1.07881e-22	1.09865e-20	Pectinesterase	AT1G02810
CARHR289320	16852	-1.89385	0.193389	-9.793	1.20664e-22	1.21696e-20	ATPAL2	AT3G53260
CARHR085740	22926.9	-1.72568	0.176208	-9.79342	1.20156e-22	1.21696e-20	AtFAD7	AT3G11170
CARHR043690	152.234	3.78786	0.386958	9.7888	1.25782e-22	1.26248e-20	CARHR043690	AT1G53470
CARHR166050	112.468	-6.1752	0.631215	-9.78305	1.33139e-22	1.32993e-20	ATJRG21	AT3G55970
CARHR173790	8508.55	2.75112	0.281824	9.76185	1.64139e-22	1.63178e-20	ATSDAT	AT5G47560
CARHR025870	1049.05	-2.78644	0.28552	-9.75917	1.68528e-22	1.66747e-20	unknown protein; BEST Arabidopsis thaliana protein match is: unknown protein	AT2G41730
CARHR259960	3931.87	-4.62013	0.474335	-9.74022	2.03105e-22	2.0001e-20	CARHR259960	AT4G08950
CARHR230300	858.866	-3.50979	0.360504	-9.73578	2.1218e-22	2.07966e-20	AT-RLK3	AT4G23190
CARHR167780	2396.62	-2.00778	0.206482	-9.72375	2.38826e-22	2.32989e-20	AT3G57550	AT3G57550
CARHR183490	711.823	-3.12282	0.321449	-9.71482	2.60703e-22	2.53148e-20	Cysteine-rich receptor-like protein kinase	AT5G48540
CARHR166150	548.882	3.20229	0.329857	9.70812	2.78438e-22	2.69118e-20	S-adenosyl-L-methionine-dependent methyltransferases superfamily protein	AT3G56080
CARHR070240	1108.56	-1.96978	0.202934	-9.7065	2.82873e-22	2.72145e-20	Chaperone protein dnaJ	AT1G76700
CARHR287940	714.175	-3.4237	0.353007	-9.69868	3.05417e-22	2.92486e-20	ATWRKY48	AT5G49520
CARHR026470	488.666	3.19266	0.329661	9.68468	3.50302e-22	3.33938e-20	unknown protein; BEST Arabidopsis thaliana protein match is: unknown protein	AT1G24600
CARHR174520	837.796	-1.91561	0.198182	-9.66593	4.20773e-22	3.99294e-20	CARHR174520	AT5G46910
CARHR006460	282.204	2.25652	0.23375	9.65356	4.74785e-22	4.46491e-20	AtBMI1B	AT1G06770
CARHR001650	254.777	2.31688	0.240212	9.64515	5.15359e-22	4.82473e-20	CARHR001650	AT1G02335
CARHR089780	1667.68	-3.08657	0.320285	-9.63695	5.58222e-22	5.17955e-20	CARHR089780	AT3G14840
CARHR181320	130.532	-5.16165	0.536202	-9.6263	6.19163e-22	5.71959e-20	HXXXD-type acyl-transferase-like protein	AT5G42830
CARHR099720	454.965	-5.26915	0.54821	-9.61156	7.14611e-22	6.57221e-20	CARHR099720	AT3G23730
CARHR214350	658.115	-2.42229	0.25283	-9.58073	9.63627e-22	8.82353e-20	Protein kinase family protein	AT5G38260
CARHR206430	3417.08	-1.82564	0.190674	-9.57465	1.02199e-21	9.3171e-20	AT5G06750	AT5G06750
CARHR247910	214.592	-4.17821	0.43781	-9.54344	1.38174e-21	1.2542e-19	CARHR247910	AT4G38830
CARHR248410	1118.48	-1.68136	0.17643	-9.52988	1.57471e-21	1.42317e-19	CARHR248410	AT4G00330
CARHR257870	1802.21	-1.95645	0.205373	-9.52635	1.62904e-21	1.46593e-19	CARHR257870	AT5G50430
CARHR125490	5599.96	-1.77041	0.186167	-9.50979	1.91052e-21	1.71185e-19	Protein kinase	AT2G31800
CARHR000750	808.05	-3.38822	0.356559	-9.50255	2.04815e-21	1.82731e-19	CARHR000750	AT1G01600
CARHR186520	1147.69	-3.23093	0.340062	-9.50099	2.07897e-21	1.84692e-19	F-box/LRR-repeat protein	AT5G27920
CARHR089750	1180.3	1.77821	0.18754	9.48174	2.50071e-21	2.21217e-19	CARHR089750	AT3G14810
CARHR242380	1665.85	-2.24473	0.236755	-9.48121	2.51355e-21	2.21415e-19	CARHR242380	AT4G34390
CARHR274360	3301.77	2.37984	0.25129	9.47046	2.78606e-21	2.44389e-19	Protein of unknown function	AT5G60680
CARHR017720	1300.18	-2.31941	0.245796	-9.43632	3.86083e-21	3.35844e-19	VQ motif-containing protein	AT1G17147
CARHR245770	227.41	-3.40775	0.361561	-9.42512	4.29634e-21	3.72177e-19	AUR3	AT4G37390
CARHR167750	9261.37	-2.27346	0.241339	-9.42021	4.50173e-21	3.88358e-19	ATCPK32	AT3G57530
CARHR008780	110.021	-6.05703	0.643372	-9.41451	4.75302e-21	4.08349e-19	BON3	AT1G08860
CARHR236700	91.6625	-6.29701	0.669755	-9.40195	5.35588e-21	4.58257e-19	AT4G28950	AT4G28950
CARHR209260	2273.08	-1.90565	0.202747	-9.39917	5.49949e-21	4.68624e-19	Calmodulin-binding protein	AT5G04020
CARHR175480	2035.71	-4.4714	0.47583	-9.39706	5.61101e-21	4.76184e-19	CARHR175480	AT5G46330
CARHR054250	2238.17	-3.37342	0.359064	-9.39504	5.7197e-21	4.83442e-19	purine permease 18	AT1G57980
CARHR021920	1529.04	-2.9066	0.309439	-9.39313	5.8244e-21	4.90306e-19	Calmodulin-like protein	AT1G21550
CARHR215810	664.294	-1.97118	0.209927	-9.3898	6.0112e-21	5.03999e-19	Kinase-like protein	AT2G19130
CARHR076810	231.151	-2.61757	0.278835	-9.38754	6.14185e-21	5.12894e-19	AtPFA-DSP3	AT3G02800
CARHR019970	1424.5	-4.32396	0.46089	-9.38176	6.48812e-21	5.39651e-19	Protein of unknown function (DUF1195)	AT1G19380
CARHR246760	3325.39	-2.90618	0.309898	-9.37788	6.73108e-21	5.57638e-19	APK2	AT4G39940
CARHR016980	279.695	-2.88655	0.30782	-9.3774	6.76204e-21	5.57988e-19	CARHR016980	AT1G16510
CARHR006520	102.022	-5.1899	0.554227	-9.3642	7.66293e-21	6.29838e-19	CARHR006520	AT1G06830
CARHR035300	322.939	-5.02163	0.538841	-9.31931	1.17097e-20	9.58678e-19	CARHR035300	AT1G43160
CARHR087260	5665.24	-1.68675	0.181149	-9.31139	1.26171e-20	1.02893e-18	AT3G12740	AT3G12740
CARHR075550	5881.94	1.48968	0.160048	9.30772	1.30608e-20	1.06098e-18	AT3G01420	AT3G01420
CARHR030220	669.7	-2.41337	0.259599	-9.29653	1.45103e-20	1.16962e-18	CARHR030220	AT1G30755
CARHR006210	2223.57	-2.28343	0.245883	-9.28667	1.59187e-20	1.27821e-18	1-aminocyclopropane-1-carboxylate oxidase-like protein	AT1G06620
CARHR010460	321.483	-4.70773	0.508813	-9.25238	2.19547e-20	1.74944e-18	Ankyrin repeat-containing protein	AT1G10340
CARHR241060	4046.28	-2.38417	0.257682	-9.25238	2.19549e-20	1.74944e-18	AtIQM1	AT4G33050
CARHR278740	239.461	-5.57297	0.602692	-9.24679	2.31328e-20	1.82933e-18	AT5G64750	AT5G64750
CARHR062930	1483.14	2.52014	0.272577	9.2456	2.33931e-20	1.84293e-18	AT1G69850	AT1G69850
CARHR041410	1435.31	2.11083	0.228633	9.23243	2.64569e-20	2.07647e-18	CARHR041410	AT1G51340
CARHR208330	2642.73	-1.5463	0.167588	-9.22682	2.78796e-20	2.17994e-18	AT5G04930	AT5G04930
CARHR246020	2468.1	-1.80469	0.195907	-9.21194	3.20281e-20	2.49496e-18	AT4G37640	AT4G37640
CARHR284700	333.277	-2.50435	0.272316	-9.19648	3.69865e-20	2.85988e-18	CARHR284700	AT5G42180
CARHR236310	267.308	4.97367	0.540905	9.19509	3.74675e-20	2.88638e-18	AT4G28530	AT4G28530
CARHR237950	279.463	-2.43248	0.26502	-9.17851	4.371e-20	3.34262e-18	Core-2/I-branching beta-1	AT4G30060
CARHR169500	500.144	-3.87258	0.422092	-9.17474	4.52684e-20	3.43661e-18	Eukaryotic aspartyl protease family protein	AT3G59080
CARHR097960	492.18	2.62934	0.28661	9.17394	4.56035e-20	3.44951e-18	Phototropic-responsive NPH3 family protein	AT3G22104
CARHR278190	2980.77	1.41762	0.154924	9.15043	5.67094e-20	4.25871e-18	CARHR278190	AT5G64280
CARHR291400	26640.4	2.59217	0.283367	9.14775	5.81309e-20	4.34982e-18	ATLOX2	AT3G45140
CARHR062450	299.607	-3.16563	0.346642	-9.13229	6.70645e-20	5.00038e-18	Methyltransferase-like protein 7A	AT1G69520
CARHR035240	3503.65	-1.79145	0.196183	-9.13152	6.75434e-20	5.01816e-18	ATBZIP60	AT1G42990
CARHR209090	1670.71	-1.76138	0.192907	-9.13072	6.80431e-20	5.03736e-18	Calpain-B	AT5G04170
CARHR041180	712.408	2.34694	0.257075	9.1294	6.88772e-20	5.08109e-18	AT1G51140	AT1G51140
CARHR113660	1704.6	-3.41807	0.374532	-9.12623	7.09251e-20	5.21374e-18	AT2G22470	AT2G22470
CARHR211140	1722.16	-2.42151	0.265575	-9.11796	7.65487e-20	5.60739e-18	Haloacid dehalogenase-like hydrolase family protein	AT5G02230
CARHR106160	793.469	-2.38153	0.261238	-9.11631	7.77274e-20	5.67383e-18	CARHR106160	AT4G00970
CARHR294150	5830.42	-3.97152	0.435934	-9.11035	8.21133e-20	5.9731e-18	CARHR294150	AT4G38420
CARHR017130	1625.28	-2.03539	0.223751	-9.09667	9.31413e-20	6.75177e-18	CARHR017130	AT1G16670
CARHR054670	431.151	-2.1707	0.238836	-9.08866	1.00271e-19	7.24345e-18	CARHR054670	AT1G57610
CARHR231190	178.647	-3.44046	0.379014	-9.07739	1.11214e-19	7.97872e-18	AT4G23800	AT4G23800
CARHR192780	1180.13	-2.17119	0.239333	-9.07183	1.17037e-19	8.36771e-18	Kinase family protein	AT5G20050
CARHR003530	1578.17	-1.57038	0.173132	-9.07043	1.18551e-19	8.44707e-18	Dymeclin	AT1G04200
CARHR125980	326.36	-2.16946	0.23964	-9.05301	1.39079e-19	9.84252e-18	AthCYSTM6	AT2G32210
CARHR010070	89.4116	-5.59919	0.618853	-9.04768	1.46033e-19	1.02998e-17	CARHR010070	AT1G09950
CARHR245750	6523.5	-2.94543	0.325874	-9.03855	1.58764e-19	1.116e-17	CARHR245750	AT4G37370
CARHR143120	186.238	-3.1174	0.345101	-9.0333	1.66568e-19	1.16303e-17	CARHR143120	AT2G47750
CARHR187280	5447.3	-1.94714	0.215547	-9.0335	1.66264e-19	1.16303e-17	ATFC-I	AT5G26030
CARHR156060	1167.47	1.94151	0.214978	9.03122	1.69773e-19	1.18145e-17	AtG3Pp1	AT3G47420
CARHR158790	8250.79	-1.77346	0.196444	-9.0278	1.75165e-19	1.21492e-17	CARHR158790	AT3G49720
CARHR231660	1201.78	-2.80526	0.310903	-9.02295	1.83092e-19	1.2657e-17	ATWRKY7	AT4G24240
CARHR223190	3218.54	-2.20909	0.245077	-9.01384	1.9897e-19	1.37092e-17	CARHR223190	AT4G16670
CARHR092730	2604.51	-1.50127	0.166815	-8.99961	2.26518e-19	1.5556e-17	CARHR092730	AT3G17410
CARHR000150	1922.44	-1.53685	0.171053	-8.98461	2.59646e-19	1.77726e-17	ATMC1	AT1G02170
CARHR235440	8296.96	-1.67375	0.186418	-8.97849	2.74502e-19	1.87281e-17	Major facilitator superfamily domain-containing protein	AT4G27720
CARHR067140	515.961	-4.38132	0.488067	-8.97689	2.78539e-19	1.89416e-17	CARHR067140	AT1G74000
CARHR010090	6629.98	-2.01325	0.225062	-8.94531	3.70919e-19	2.49796e-17	CARHR010090	AT1G09970
CARHR014180	1713.76	-1.68306	0.188172	-8.94427	3.74406e-19	2.51333e-17	CARHR014180	AT1G13790
CARHR203360	998.713	3.45184	0.387101	8.91715	4.78424e-19	3.2013e-17	CARHR203360	AT5G09970
CARHR250420	1329.94	-2.46799	0.276783	-8.91668	4.80469e-19	3.20471e-17	Protein dehydration-INDUCED 19-5	AT4G02200
CARHR065990	732.033	-3.30071	0.370418	-8.91078	5.06749e-19	3.35854e-17	CARHR065990	AT1G73020
CARHR224680	6934.21	2.21834	0.248945	8.91095	5.05973e-19	3.35854e-17	Tetratricopeptide repeat (TPR)-like superfamily protein	AT4G17940
CARHR245660	2354.2	-2.75757	0.310009	-8.89514	5.83456e-19	3.85469e-17	ATMYB73	AT4G37260
CARHR010160	2061.72	-1.53186	0.17267	-8.8716	7.21042e-19	4.74864e-17	Endo-1	AT1G10050
CARHR280770	2389.5	-2.32792	0.262598	-8.86496	7.65284e-19	5.02416e-17	CARHR280770	AT5G66920
CARHR002340	11657.6	-2.47775	0.280238	-8.84157	9.43811e-19	6.17679e-17	CARHR002340	AT1G03220
CARHR211760	292.669	-2.97975	0.337038	-8.84097	9.48947e-19	6.19099e-17	Trihelix transcription factor GT-3a	AT5G01380
CARHR016850	171.199	-3.31146	0.375269	-8.82424	1.10208e-18	7.16766e-17	ATOCT6	AT1G16370
CARHR244820	4484.56	-2.5188	0.285475	-8.82321	1.11223e-18	7.21119e-17	unknown protein; FUNCTIONS IN: molecular_function unknown; INVOLVED IN: biological_process unknown; LOCATED IN: mitochondrion; BEST Arabidopsis thaliana protein match is: unknown protein	AT4G36500
CARHR067590	385.944	-1.909	0.217429	-8.77989	1.63638e-18	1.04793e-16	Protein kinase superfamily protein	AT1G74330
CARHR155740	197.912	-3.05612	0.348786	-8.76218	1.91516e-18	1.22271e-16	Receptor-kinase	AT3G47580
CARHR225830	4130.66	-2.27889	0.260522	-8.74741	2.1831e-18	1.38531e-16	BHP	AT4G18950
CARHR090380	3677.27	1.96497	0.224674	8.74586	2.21325e-18	1.40018e-16	ATMT3	AT3G15353
CARHR253950	827.958	3.02082	0.346563	8.71649	2.86952e-18	1.80988e-16	CARHR253950	AT4G12300
CARHR088810	336.62	2.75956	0.316992	8.70548	3.16241e-18	1.9886e-16	ATBRXL2	AT3G14000
CARHR157450	2491.6	2.09999	0.242276	8.66776	4.40696e-18	2.75462e-16	ATCXE12	AT3G48690
CARHR139650	7519.19	-1.70753	0.197185	-8.65952	4.73761e-18	2.95245e-16	BGLU26	AT2G44490
CARHR270970	390.72	2.77245	0.320178	8.65911	4.75459e-18	2.95421e-16	CARHR270970	AT5G57180
CARHR036230	6981.99	-1.61882	0.186986	-8.65742	4.82575e-18	2.98953e-16	ATH5	AT1G45145
CARHR140290	227.823	2.96888	0.34304	8.65462	4.94556e-18	3.04568e-16	Matrix metalloproteinase	AT2G45040
CARHR250410	375.724	-1.99298	0.2303	-8.65384	4.97929e-18	3.05743e-16	ATSYP42	AT4G02195
CARHR218740	4916.16	2.2727	0.262693	8.65153	5.08118e-18	3.11084e-16	CARHR218740	AT4G13250
CARHR285690	165.942	2.93699	0.339503	8.65085	5.1117e-18	3.11769e-16	CARHR285690	AT5G59320
CARHR124430	1355.3	-3.23424	0.373874	-8.65062	5.12222e-18	3.11769e-16	unknown protein; FUNCTIONS IN: molecular_function unknown; INVOLVED IN: biological_process unknown; LOCATED IN: chloroplast	AT2G30930
CARHR206030	792.323	-1.91722	0.221819	-8.64319	5.46644e-18	3.30791e-16	CARHR206030	AT5G07100
CARHR024500	2728.75	-1.89961	0.220372	-8.62003	6.69339e-18	4.03867e-16	unknown protein; FUNCTIONS IN: molecular_function unknown; INVOLVED IN: biological_process unknown; LOCATED IN: cellular_component unknown; BEST Arabidopsis thaliana protein match is: unknown protein	AT1G24148
CARHR144450	1216.11	2.32639	0.269947	8.61795	6.81656e-18	4.10113e-16	ATPAP8	AT2G01890
CARHR224960	2645.98	-2.56369	0.29754	-8.61631	6.91484e-18	4.14831e-16	AtPUP21	AT4G18205
CARHR226170	4325.35	1.50081	0.174217	8.61456	7.02113e-18	4.2e-16	Long chain fatty alcohol oxidase	AT4G19380
CARHR094540	1168.5	-2.38899	0.277405	-8.61194	7.18362e-18	4.28492e-16	ATRBP47B	AT3G19130
CARHR066510	928.568	3.38514	0.393258	8.60794	7.43845e-18	4.42429e-16	CARHR066510	AT1G73480
CARHR280140	98.9405	-4.18815	0.486799	-8.60343	7.73662e-18	4.58856e-16	AZF1	AT5G67450
CARHR085560	1295.11	-1.84577	0.214644	-8.59918	8.02879e-18	4.74836e-16	PLAC8 family protein	AT3G10980
CARHR293730	541.1	3.91765	0.455611	8.59868	8.06384e-18	4.75562e-16	CARHR293730	AT5G65040
CARHR151520	890.949	-1.83547	0.213506	-8.59681	8.19661e-18	4.8203e-16	TIR-NBS-LRR class disease resistance protein	AT3G44400
CARHR162170	1242.81	-2.75139	0.320232	-8.59185	8.55794e-18	5.01865e-16	ATSYP122	AT3G52400
CARHR160470	681.299	-2.12783	0.247736	-8.58909	8.76572e-18	5.12611e-16	unknown protein; BEST Arabidopsis thaliana protein match is: unknown protein	AT3G50900
CARHR061320	768.315	2.7129	0.316304	8.57688	9.74842e-18	5.68485e-16	CARHR061320	AT1G68540
CARHR181560	692.978	-2.0915	0.244023	-8.57092	1.02664e-17	5.97025e-16	AT5G42650	AT5G42650
CARHR197810	397.942	3.70252	0.432096	8.56874	1.04621e-17	6.06715e-16	Ankyrin repeat-containing protein	AT5G15500
CARHR244430	367.658	-2.00303	0.233882	-8.5643	1.08735e-17	6.28826e-16	AT4G36030	AT4G36030
CARHR235680	173.85	-3.29845	0.386797	-8.5276	1.4941e-17	8.61667e-16	DNAJ heat shock N-terminal domain-containing protein	AT4G27980
CARHR125810	1144.76	-2.76859	0.32468	-8.52713	1.50023e-17	8.62821e-16	N-acetyltransferase	AT2G32020
CARHR212080	467.214	-2.35616	0.277017	-8.50548	1.80844e-17	1.03438e-15	CARHR212080	AT5G01720
CARHR124540	712.203	-2.79342	0.329008	-8.49043	2.05871e-17	1.17111e-15	Protein kinase superfamily protein	AT2G31010
CARHR125920	2800.79	-1.94358	0.228906	-8.49072	2.05365e-17	1.17111e-15	Pyrimidine 5'-nucleotidase	AT2G32150
CARHR071930	99.001	-4.23899	0.499423	-8.48776	2.10658e-17	1.19508e-15	VQ motif-containing protein	AT1G78410
CARHR068090	755.676	-1.98149	0.233766	-8.4764	2.32278e-17	1.31416e-15	Glucose/sorbosone dehydrogenase-like protein (Precursor)	AT1G74790
CARHR046520	1536.6	-2.19877	0.259419	-8.47574	2.33589e-17	1.31801e-15	CARHR046520	AT1G64400
CARHR105120	1017.71	1.80436	0.21307	8.4684	2.4879e-17	1.39623e-15	Glycosyl transferase family 17 protein	AT2G13290
CARHR125500	1155.58	-1.49789	0.176877	-8.46855	2.4846e-17	1.39623e-15	AIP1	AT2G31810
CARHR098040	555.945	-2.34532	0.276962	-8.46799	2.49657e-17	1.39734e-15	CARHR098040	AT3G22160
CARHR082030	3834.24	-1.87429	0.22185	-8.44847	2.9515e-17	1.64755e-15	AT3G07390	AT3G07390
CARHR189440	142.843	3.62422	0.429269	8.44277	3.09904e-17	1.7253e-15	CARHR189440	AT5G24140
CARHR242940	1091.43	1.94234	0.230233	8.43642	3.27218e-17	1.81684e-15	unknown protein; Has 30 Blast hits to 30 proteins in 10 species: Archae - 0; Bacteria - 2; Metazoa - 0; Fungi - 0; Plants - 24; Viruses - 0; Other Eukaryotes - 4 (source: NCBI BLink)	AT4G34630
CARHR234890	203.006	3.54403	0.420359	8.43096	3.42831e-17	1.89848e-15	Dihydroflavonol-4-reductase	AT4G27250
CARHR210140	1205.92	3.20987	0.381283	8.4186	3.81022e-17	2.10439e-15	AtDIP2	AT5G03210
CARHR259030	4388.15	-1.49375	0.177494	-8.4158	3.90214e-17	2.14947e-15	Receptor protein kinase-like	AT5G49760
CARHR113530	5766.6	-1.43439	0.170518	-8.412	4.03094e-17	2.21458e-15	CAMTA3	AT2G22300
CARHR274960	2479.11	-1.65529	0.196932	-8.40536	4.26542e-17	2.33113e-15	ATSNAP33	AT5G61210
CARHR129100	99.229	-4.61978	0.549767	-8.40316	4.34627e-17	2.36912e-15	Leucine-rich repeat receptor-like protein kinase family protein	AT2G34930
CARHR176730	1811.11	-3.3212	0.395832	-8.39045	4.84304e-17	2.62619e-15	CARHR176730	AT5G45340
CARHR197940	349.141	-3.46166	0.412787	-8.38608	5.02639e-17	2.71855e-15	AtENODL17	AT5G15350
CARHR276350	3349.9	-2.21773	0.264619	-8.38085	5.25462e-17	2.83464e-15	CARHR276350	AT5G62570
CARHR182810	316.092	-2.8516	0.340558	-8.37331	5.60223e-17	3.01438e-15	Pectate lyase family protein	AT5G48900
CARHR022720	2550.59	-2.908	0.348053	-8.35505	6.54038e-17	3.51012e-15	AtUGT85A2	AT1G22360
CARHR097610	1665.56	2.81791	0.338041	8.33601	7.68374e-17	4.10264e-15	AtNPF6.4	AT3G21670
CARHR155500	87.226	-5.18988	0.625671	-8.29491	1.08665e-16	5.78491e-15	unknown protein; FUNCTIONS IN: molecular_function unknown; INVOLVED IN: biological_process unknown; LOCATED IN: chloroplast; EXPRESSED IN: 14 plant structures; EXPRESSED DURING: 9 growth stages; BEST Arabidopsis thaliana protein match is: unknown protein	AT3G46880
CARHR212000	1377.41	-1.47151	0.177405	-8.29466	1.08898e-16	5.78491e-15	CARHR212000	AT5G01640
CARHR235670	307.691	-5.02026	0.605585	-8.28993	1.13319e-16	6.00449e-15	CARHR235670	AT4G27970
CARHR070210	5438.44	-2.28227	0.275346	-8.28874	1.14452e-16	6.04915e-15	CARHR070210	AT1G76650
CARHR122100	878.867	-2.05341	0.247832	-8.28551	1.17609e-16	6.20029e-15	AT2G28930	AT2G28930
CARHR149800	724.872	-2.91149	0.351496	-8.28316	1.19954e-16	6.30799e-15	ATCSLC04	AT3G28180
CARHR216480	745.863	-2.19107	0.264793	-8.27467	1.28811e-16	6.75678e-15	AT5G36260	AT5G36260
CARHR043410	288.893	2.71937	0.329755	8.24664	1.6291e-16	8.52399e-15	unknown protein; FUNCTIONS IN: molecular_function unknown; INVOLVED IN: biological_process unknown; LOCATED IN: cellular_component unknown; EXPRESSED IN: 13 plant structures; EXPRESSED DURING: 6 growth stages; BEST Arabidopsis thaliana protein match is: unknown protein	AT1G53180
CARHR273370	372.499	-2.02938	0.246182	-8.24343	1.67343e-16	8.71229e-15	CARHR273370	AT5G59790
CARHR255360	3654.71	2.01063	0.243904	8.24354	1.67186e-16	8.71229e-15	BTI2	AT4G11220
CARHR165070	1637.47	-1.8763	0.227956	-8.23098	1.85694e-16	9.64363e-15	Protein phosphatase 2C family protein	AT3G55050
CARHR036930	732.509	-1.86818	0.227074	-8.22719	1.91657e-16	9.92859e-15	Protein phosphatase 2C family protein	AT1G47380
CARHR088560	7333.41	-2.93473	0.356883	-8.22323	1.98092e-16	1.02366e-14	ATBFRUCT1	AT3G13790
CARHR073740	429.574	2.3699	0.288325	8.21955	2.04272e-16	1.05298e-14	CARHR073740	AT1G80760
CARHR138380	3848.54	-2.0716	0.252524	-8.20357	2.33355e-16	1.19994e-14	AtCML5	AT2G43290
CARHR259690	731.107	2.79508	0.340962	8.19764	2.45147e-16	1.25748e-14	ATPUP13	AT4G08700
CARHR094070	748.862	-2.36603	0.288715	-8.19505	2.50479e-16	1.28168e-14	CARHR094070	AT3G18690
CARHR175540	258.393	3.32572	0.405907	8.19331	2.54132e-16	1.29719e-14	AtKAT1	AT5G46240
CARHR178460	437.038	-2.65981	0.32505	-8.18278	2.77363e-16	1.41232e-14	CARHR178460	AT5G44568
CARHR132490	1250.79	-2.88829	0.353576	-8.16881	3.11438e-16	1.58197e-14	AtIPCS2	AT2G37940
CARHR046190	122.8	-3.27136	0.401018	-8.15764	3.41637e-16	1.73116e-14	Alcohol dehydrogenase	AT1G64710
CARHR143140	144.323	4.7535	0.58427	8.1358	4.09211e-16	2.06855e-14	ATTSPO	AT2G47770
CARHR071750	6352.55	-2.69138	0.330905	-8.1334	4.17411e-16	2.1049e-14	Bifunctional arginine demethylase and lysyl-hydroxylase JMJD6	AT1G78280
CARHR247470	1138.5	-2.57403	0.316745	-8.12653	4.41765e-16	2.22234e-14	AtPCBER1	AT4G39230
CARHR251680	548.08	-2.8454	0.350653	-8.11458	4.8748e-16	2.44643e-14	Receptor protein kinase	AT4G03230
CARHR054730	669.81	2.58942	0.319156	8.11335	4.92418e-16	2.46528e-14	AtPAE2	AT1G57590
CARHR202770	73.2742	-4.54517	0.561144	-8.09983	5.50365e-16	2.7488e-14	CARHR202770	AT5G10520
CARHR063730	3148.45	-1.61623	0.199805	-8.08903	6.01433e-16	2.99669e-14	AT1G70520	AT1G70520
CARHR162220	232.552	-4.15647	0.514589	-8.07727	6.6233e-16	3.27665e-14	AtPUB22	AT3G52450
CARHR165290	434.23	1.65067	0.204354	8.0775	6.61081e-16	3.27665e-14	CARHR165290	AT3G55290
CARHR245020	556.85	-3.13791	0.388461	-8.0778	6.5946e-16	3.27665e-14	AtPLT6	AT4G36670
CARHR179140	11318.4	-2.09206	0.259047	-8.076	6.69275e-16	3.30318e-14	CARHR179140	AT5G44130
CARHR008850	73.8332	-4.31374	0.534276	-8.07399	6.80391e-16	3.35012e-14	Phosphoglycerate mutase family protein	AT1G08940
CARHR151170	62.1675	-5.65659	0.701899	-8.05899	7.69299e-16	3.77898e-14	CARHR151170	AT3G44870
CARHR067030	3154.47	1.28689	0.160184	8.03383	9.44766e-16	4.61917e-14	Lipase family protein	AT1G73920
CARHR156810	1230.38	-1.35893	0.169359	-8.02397	1.02385e-15	4.99413e-14	Enhanced disease susceptibility 1	AT3G48080
CARHR074850	1199.35	-1.62803	0.202999	-8.01988	1.0585e-15	5.13916e-14	OTU-like cysteine protease family protein	AT3G02070
CARHR163920	3982.08	-2.79813	0.34889	-8.0201	1.0566e-15	5.13916e-14	AtIPCS1	AT3G54020
CARHR270750	134.289	-3.74267	0.466754	-8.0185	1.07044e-15	5.18505e-14	calmodulin-binding family protein	AT5G57010
CARHR240240	80.8666	4.74802	0.592265	8.01672	1.08604e-15	5.24846e-14	Tetratricopeptide repeat (TPR)-like superfamily protein	AT4G32340
CARHR054910	771.052	3.64098	0.454323	8.01409	1.10958e-15	5.34982e-14	AtGolS2	AT1G56600
CARHR190300	546.187	4.23313	0.528443	8.01058	1.14164e-15	5.49172e-14	AtDjC17	AT5G23240
CARHR177840	632.7	-2.22737	0.278153	-8.00774	1.16836e-15	5.60733e-14	CARHR177840	AT5G66900
CARHR160070	105.865	-4.82675	0.603498	-7.99796	1.26501e-15	6.04338e-14	Short-chain dehydrogenase/reductase family protein	AT3G50560
CARHR261560	269.877	-2.95383	0.370628	-7.9698	1.5893e-15	7.55805e-14	CARHR261560	AT5G40460
CARHR120270	77.2326	-4.21461	0.528955	-7.9678	1.61519e-15	7.6637e-14	Cysteine/histidine-rich C1 domain-containing protein	AT2G27660
CARHR278240	793.322	-2.55973	0.321377	-7.96487	1.65397e-15	7.8299e-14	AT5G64310	AT5G64310
CARHR160760	3183.2	-1.54024	0.193487	-7.96042	1.71453e-15	8.09827e-14	CARHR160760	AT3G51160
CARHR142510	318.321	-2.93833	0.369451	-7.95323	1.81714e-15	8.54426e-14	AtSDR3	AT2G47130
CARHR082120	598.762	-2.75342	0.346784	-7.93988	2.02383e-15	9.45225e-14	Protein of unknown function	AT3G07470
CARHR027680	78.1766	-4.55615	0.574019	-7.93729	2.06639e-15	9.62945e-14	unknown protein; BEST Arabidopsis thaliana protein match is: unknown protein	AT1G28190
CARHR018010	2071.52	-3.35322	0.423146	-7.9245	2.29067e-15	1.06509e-13	ATLOX3	AT1G17420
CARHR088300	358.512	-2.73405	0.345131	-7.92178	2.34129e-15	1.0862e-13	Calmodulin-binding protein-like protein	AT3G13600
CARHR143860	750.124	-1.83474	0.23171	-7.91826	2.40865e-15	1.11498e-13	AT2G01340	AT2G01340
CARHR095210	219.577	2.92511	0.369851	7.90887	2.59736e-15	1.19967e-13	BCAT4	AT3G19710
CARHR289790	60.1132	-5.58233	0.706115	-7.90569	2.66452e-15	1.22797e-13	AtPP2-B14	AT1G56250
CARHR030100	981.805	-2.10968	0.26697	-7.90233	2.7374e-15	1.25602e-13	CARHR030100	AT1G30620
CARHR277970	165.061	-3.16528	0.401718	-7.87935	3.29093e-15	1.50339e-13	AT5G64060	AT5G64060
CARHR012010	1205.54	3.47129	0.440677	7.87717	3.3488e-15	1.52648e-13	Protein of unknown function	AT1G11700
CARHR209690	410.079	-2.57776	0.327321	-7.87533	3.39856e-15	1.54579e-13	GDSL esterase/lipase	AT5G03610
CARHR268430	150.756	-3.47542	0.441659	-7.86902	3.57429e-15	1.62218e-13	CARHR268430	AT5G55090
CARHR102400	331.326	-2.81011	0.357427	-7.86204	3.77934e-15	1.71152e-13	unknown protein; FUNCTIONS IN: molecular_function unknown; INVOLVED IN: biological_process unknown; LOCATED IN: endomembrane system; BEST Arabidopsis thaliana protein match is: unknown protein	AT2G04515
CARHR076900	1401.67	-1.52099	0.193469	-7.86165	3.7911e-15	1.71314e-13	CARHR076900	AT3G02880
CARHR092220	639.891	-1.98222	0.25237	-7.85443	4.01602e-15	1.81085e-13	CARHR092220	AT3G16950
CARHR090590	1880.02	-2.05744	0.262194	-7.84702	4.26046e-15	1.91281e-13	Methyltransferase domain protein	AT3G15530
CARHR231540	147.511	-3.41432	0.435882	-7.83313	4.75888e-15	2.132e-13	Hydrolase	AT4G24140
CARHR114990	899.851	-1.93055	0.246482	-7.83241	4.78611e-15	2.13961e-13	CARHR114990	AT2G26190
CARHR089210	1902.57	2.23787	0.285941	7.82633	5.02327e-15	2.24083e-13	unknown protein; Has 51 Blast hits to 51 proteins in 13 species: Archae - 0; Bacteria - 0; Metazoa - 0; Fungi - 0; Plants - 51; Viruses - 0; Other Eukaryotes - 0 (source: NCBI BLink)	AT3G14280
CARHR063220	84.4084	-3.86005	0.493359	-7.82401	5.11671e-15	2.2728e-13	CARHR063220	AT1G70130
CARHR070390	1642.8	1.25219	0.160106	7.82099	5.24101e-15	2.31815e-13	CARHR070390	AT1G76880
CARHR059110	959.559	-2.15814	0.276263	-7.81188	5.63416e-15	2.48677e-13	CARHR059110	AT1G21270
CARHR030170	827.409	-2.45679	0.3149	-7.80181	6.10272e-15	2.6879e-13	AtBBE8	AT1G30700
CARHR174430	3486.36	-1.52408	0.195497	-7.7959	6.39498e-15	2.81069e-13	AT5G47040	AT5G47040
CARHR063440	416.707	2.2567	0.289595	7.79258	6.56524e-15	2.87343e-13	CARHR063440	AT1G70300
CARHR244760	1233.59	-2.62528	0.337007	-7.79001	6.70063e-15	2.92655e-13	Peroxidase superfamily protein	AT4G36430
CARHR015130	91.219	-4.80022	0.616275	-7.78909	6.7496e-15	2.94178e-13	unknown protein; BEST Arabidopsis thaliana protein match is: unknown protein	AT1G14630
CARHR000740	2570.24	-1.56697	0.201312	-7.78378	7.03881e-15	3.06144e-13	ATGPAT4	AT1G01610
CARHR275960	219.142	2.34881	0.30187	7.78086	7.20325e-15	3.12645e-13	CARHR275960	AT5G62170
CARHR220870	177.704	2.51685	0.323914	7.77013	7.84045e-15	3.39595e-13	Protein of unknown function (DUF506)	AT4G14620
CARHR010150	702.35	-1.79426	0.231002	-7.76728	8.01884e-15	3.46603e-13	Lipase/serine esterase	AT1G10040
CARHR109900	685.952	-3.23432	0.417074	-7.75478	8.84934e-15	3.8171e-13	Protein of unknown function (DUF3511)	AT2G19460
CARHR172960	321.991	2.99432	0.386297	7.75134	9.09275e-15	3.91401e-13	ATL5	AT3G62690
CARHR033780	1797.31	-1.70999	0.220659	-7.74944	9.2297e-15	3.96478e-13	CARHR033780	AT1G34320
CARHR292960	1884.32	-1.79946	0.232248	-7.74803	9.33308e-15	4.00096e-13	AtWRKY15	AT2G23320
CARHR093140	160.454	2.54972	0.329376	7.74107	9.85812e-15	4.21738e-13	ATACP5	AT3G17790
CARHR080990	1246.14	-1.34372	0.173935	-7.72543	1.11473e-14	4.74943e-13	Boron transporter	AT3G06450
CARHR262010	238.095	-2.67689	0.34657	-7.72394	1.12789e-14	4.78597e-13	Disease resistance protein (TIR-NBS-LRR class) family	AT5G40100
CARHR034990	1707.1	1.95272	0.25281	7.72407	1.12672e-14	4.78597e-13	CARHR034990	AT1G36370
CARHR050850	103.041	-3.42306	0.443341	-7.72105	1.15372e-14	4.88564e-13	ATMLO6	AT1G61560
CARHR066810	494.829	-2.11961	0.274727	-7.71534	1.20664e-14	5.09938e-13	UDP-N-acetylglucosamine--N-acetylmuramyl-(Pentapeptide) pyrophosphoryl-undecaprenol N-acetylglucosamine transferase	AT1G73740
CARHR083180	732.627	5.52935	0.717478	7.70665	1.29162e-14	5.4475e-13	CARHR083180	AT3G08860
CARHR272880	3235.16	-2.23004	0.289472	-7.70381	1.32071e-14	5.55895e-13	CARHR272880	AT5G58940
CARHR207910	184.469	-2.69259	0.350048	-7.69205	1.44796e-14	6.0701e-13	CARHR207910	AT5G05340
CARHR090570	180.22	-3.93141	0.511333	-7.68855	1.48809e-14	6.22583e-13	unknown protein; FUNCTIONS IN: molecular_function unknown; INVOLVED IN: biological_process unknown; LOCATED IN: cellular_component unknown; Has 30201 Blast hits to 17322 proteins in 780 species: Archae - 12; Bacteria - 1396; Metazoa - 17338; Fungi - 3422; Plants - 5037; Viruses - 0; Other Eukaryotes - 2996 (source: NCBI BLink)	AT3G15518
CARHR072210	5429.65	1.80806	0.23519	7.68768	1.49832e-14	6.25609e-13	ATGGH2	AT1G78680
CARHR169730	5576.67	-1.28929	0.168031	-7.67296	1.68072e-14	7.00366e-13	Protein kinase superfamily protein	AT3G59350
CARHR022670	3706.17	-1.42122	0.185515	-7.66097	1.8454e-14	7.67459e-13	CARHR022670	AT1G22280
CARHR281770	515.665	1.96269	0.256462	7.65295	1.96415e-14	8.13602e-13	AtAVT3	AT5G65990
CARHR274160	484.496	-2.62094	0.342912	-7.64317	2.11934e-14	8.72691e-13	AtFLA12	AT5G60490
CARHR107400	2200.87	-1.39562	0.182624	-7.64203	2.13818e-14	8.76989e-13	ATCDPK3	AT2G17290
CARHR061300	1627.68	2.6645	0.349192	7.63046	2.33923e-14	9.5757e-13	BBX14	AT1G68520
CARHR073620	292.732	-2.05431	0.269726	-7.61628	2.6109e-14	1.06669e-12	DNA-3-methyladenine glycosylase	AT1G80850
CARHR122400	81.9315	-3.65185	0.479619	-7.61407	2.65599e-14	1.08088e-12	ATGLR2.9	AT2G29100
CARHR030180	84.626	-3.51899	0.462202	-7.61354	2.66689e-14	1.0832e-12	AtBBE10	AT1G30720
CARHR061680	89.572	-3.36251	0.441706	-7.61254	2.68768e-14	1.08953e-12	AtRAV2	AT1G68840
CARHR227370	6824.33	-1.85655	0.243988	-7.60921	2.7578e-14	1.11579e-12	AtBBE19	AT4G20830
CARHR278400	1818.11	2.03091	0.267195	7.60083	2.9423e-14	1.18584e-12	Octicosapeptide/Phox/Bem1p domain-containing protein kinase	AT5G64430
CARHR174030	1952.6	2.57199	0.338413	7.60016	2.95775e-14	1.18977e-12	CARHR174030	AT5G47370
CARHR003930	4612.6	2.17281	0.286132	7.59373	3.10824e-14	1.2479e-12	AO4	AT1G04580
CARHR225770	412.394	-1.82061	0.240281	-7.57699	3.53652e-14	1.41712e-12	BEH3	AT4G18890
CARHR143970	12507	-1.44943	0.191303	-7.57664	3.54619e-14	1.41827e-12	ATMPK17	AT2G01450
CARHR072090	495.178	2.26669	0.299188	7.57614	3.55982e-14	1.41829e-12	BBX22	AT1G78600
CARHR011500	4551.75	-2.6651	0.351769	-7.57626	3.55648e-14	1.41829e-12	ATSTP1	AT1G11260
CARHR165950	532.498	-1.97098	0.260244	-7.57356	3.63134e-14	1.44403e-12	Nematode-resistance protein	AT3G55840
CARHR215130	678.726	-1.39295	0.18452	-7.54904	4.38474e-14	1.73701e-12	Calmodulin-binding heat-shock protein	AT5G37710
CARHR055430	539.392	-2.87102	0.380475	-7.54589	4.49215e-14	1.77619e-12	CARHR055430	AT1G64760
CARHR271440	178.698	2.97672	0.394568	7.54424	4.54927e-14	1.79537e-12	ATGDU3	AT5G57685
CARHR029030	1835.12	-2.13094	0.282551	-7.54176	4.63666e-14	1.82641e-12	CAD1	AT1G29690
CARHR177920	630.07	-1.63459	0.21677	-7.54069	4.67482e-14	1.83797e-12	Disease resistance protein (TIR-NBS-LRR class) family	AT5G44910
CARHR265410	372.697	2.24791	0.298208	7.53804	4.77085e-14	1.8722e-12	CARHR265410	AT5G52420
CARHR172240	5461.17	2.42669	0.322072	7.53461	4.89787e-14	1.91844e-12	ATHB-12	AT3G61890
CARHR019870	1594.92	-1.63255	0.216714	-7.5332	4.95104e-14	1.93563e-12	CARHR019870	AT1G19270
CARHR015220	2766.04	1.82547	0.242539	7.52649	5.2124e-14	2.034e-12	CARHR015220	AT1G14690
CARHR079350	1318.53	1.77844	0.236386	7.52346	5.33463e-14	2.07782e-12	ATNHX2	AT3G05030
CARHR157310	641.514	-3.32832	0.44265	-7.51907	5.51653e-14	2.14467e-12	CARHR157310	AT3G48520
CARHR114720	592.058	1.68048	0.223503	7.51883	5.52685e-14	2.14468e-12	AT2G23600	AT2G23600
CARHR081040	1442.56	-1.42492	0.18975	-7.50942	5.93879e-14	2.296e-12	AT3G06500	AT3G06500
CARHR022380	342.629	1.75016	0.233175	7.50575	6.10766e-14	2.35258e-12	unknown protein; BEST Arabidopsis thaliana protein match is: unknown protein	AT1G22030
CARHR246040	875.561	-1.70075	0.226655	-7.50367	6.2057e-14	2.38594e-12	CARHR246040	AT4G37670
CARHR211860	448.561	-1.70756	0.227659	-7.50052	6.35662e-14	2.43947e-12	CARHR211860	AT5G01500
CARHR189460	3258.11	2.05215	0.273801	7.49504	6.62757e-14	2.53879e-12	ATSIG5	AT5G24120
CARHR251590	237.114	2.35695	0.314717	7.48911	6.93409e-14	2.65134e-12	NAD(P)-binding Rossmann-fold superfamily protein	AT4G03140
CARHR176170	1031.11	1.61746	0.216068	7.48589	7.10617e-14	2.71217e-12	CARHR176170	AT5G45800
CARHR154450	2023.77	-1.93645	0.259072	-7.47457	7.74589e-14	2.94556e-12	AuxRP3	AT3G46110
CARHR050360	163.845	-3.76073	0.503697	-7.46625	8.25141e-14	3.13209e-12	AtRLP13	AT1G74170
CARHR290080	60.0445	-5.39237	0.722378	-7.46474	8.34624e-14	3.16233e-12	CARHR290080	AT4G15680
CARHR019910	111.162	-3.29833	0.443171	-7.44257	9.87449e-14	3.72111e-12	Pathogenesis-related thaumatin superfamily protein	AT1G19320
CARHR123000	3011.63	1.80808	0.242968	7.44164	9.94435e-14	3.74069e-12	Tetratricopeptide repeat (TPR)-like superfamily protein	AT2G29670
CARHR056570	537.319	-2.36588	0.317965	-7.44071	1.00148e-13	3.76042e-12	CARHR056570	AT1G65080
CARHR167480	1090.42	-1.45994	0.196467	-7.43094	1.07827e-13	4.02701e-12	AtFAX1	AT3G57280
CARHR227340	2047.94	1.89401	0.254938	7.42929	1.09179e-13	4.07023e-12	AtBBE17	AT4G20800
CARHR257480	56.2282	5.53978	0.746567	7.42034	1.16817e-13	4.34722e-12	AtSWEET13	AT5G50800
CARHR098640	1124.06	-2.23385	0.301666	-7.40505	1.31098e-13	4.87e-12	Leucine-rich repeat receptor-like protein kinase family protein	AT3G22800
CARHR213270	2138.85	-2.37047	0.320356	-7.39947	1.3673e-13	5.07019e-12	Hydroxyproline-rich glycoprotein family protein	AT5G41100
CARHR006870	370.489	-4.09712	0.553727	-7.39918	1.37026e-13	5.07214e-12	Protein phosphatase 2C family protein	AT1G07160
CARHR098290	160.166	-3.0823	0.416714	-7.39668	1.39627e-13	5.15926e-12	ATLOX5	AT3G22400
CARHR150930	1029.22	-1.26952	0.171695	-7.39402	1.42451e-13	5.24765e-12	AtDOK1	AT3G45040
CARHR098440	1921.76	1.91983	0.259943	7.38557	1.51807e-13	5.5797e-12	Protein of unknown function (DUF581)	AT3G22550
CARHR171800	1188.19	1.52996	0.207334	7.37917	1.59278e-13	5.84403e-12	BRH1	AT3G61460
CARHR199740	247.486	-3.80647	0.516145	-7.3748	1.64595e-13	6.0285e-12	AT5G13700	AT5G13700
CARHR066820	228.831	-2.14495	0.291046	-7.36978	1.70906e-13	6.24868e-12	Alpha/beta fold family hydrolase	AT1G73750
CARHR045440	322.824	2.28534	0.310211	7.36705	1.7444e-13	6.35564e-12	BTB/POZ domain-containing protein	AT1G55760
CARHR047870	1458.94	-1.47632	0.200497	-7.36329	1.79426e-13	6.52593e-12	BSK7	AT1G63500
CARHR011580	910.242	-1.82523	0.248097	-7.35691	1.8821e-13	6.83351e-12	CARHR011580	AT1G11330
CARHR259590	3009.18	-1.60562	0.218312	-7.35472	1.91329e-13	6.93469e-12	unknown protein; FUNCTIONS IN: molecular_function unknown; INVOLVED IN: biological_process unknown; LOCATED IN: cellular_component unknown; EXPRESSED IN: cultured cell; Has 4 Blast hits to 4 proteins in 2 species: Archae - 0; Bacteria - 0; Metazoa - 0; Fungi - 0; Plants - 4; Viruses - 0; Other Eukaryotes - 0 (source: NCBI BLink)	AT4G08555
CARHR085570	3892.42	-1.74977	0.237934	-7.35403	1.9232e-13	6.95853e-12	ATWI-12	AT3G10985
CARHR012860	1955.19	-1.32624	0.180371	-7.35284	1.94035e-13	7.00843e-12	CARHR012860	AT1G12580
CARHR006020	5206.69	-1.42992	0.194528	-7.35071	1.97155e-13	7.1088e-12	ATTPS7	AT1G06410
CARHR271540	6328.14	1.30391	0.17748	7.34677	2.0305e-13	7.30875e-12	CARHR271540	AT5G57800
CARHR001200	750.818	-1.38552	0.188602	-7.34626	2.03833e-13	7.32432e-12	bHLH013	AT1G01260
CARHR079660	1041.09	-2.06007	0.280577	-7.34224	2.10048e-13	7.53466e-12	AtOFT1	AT3G05320
CARHR074920	273.53	-2.7384	0.372982	-7.34191	2.10575e-13	7.54059e-12	AtGDPD1	AT3G02040
CARHR179570	178.616	2.85012	0.388376	7.33855	2.15921e-13	7.71879e-12	ATCLH2	AT5G43860
CARHR189500	133.031	2.53801	0.346228	7.33046	2.29359e-13	8.18517e-12	ATCHIA	AT5G24090
CARHR234500	136.943	-4.36559	0.595966	-7.32523	2.38493e-13	8.48215e-12	CARHR234500	AT4G26890
CARHR093160	8612.09	1.36225	0.18607	7.32119	2.4578e-13	8.72643e-12	CARHR093160	AT3G17810
CARHR188720	2952.94	2.746	0.375135	7.32004	2.47894e-13	8.78657e-12	ATVSP1	AT5G24780
CARHR063100	1001.04	1.88438	0.257633	7.31421	2.58909e-13	9.14593e-12	CARHR063100	AT1G70000
CARHR077500	2401.34	1.65276	0.225989	7.31344	2.60387e-13	9.18259e-12	CARHR077500	AT3G03480
CARHR006680	1345.23	-1.92705	0.263548	-7.31194	2.63308e-13	9.26994e-12	ATEXO70B2	AT1G07000
CARHR033770	1240.36	-1.77399	0.242648	-7.31096	2.6524e-13	9.32224e-12	S-receptor kinase 1	AT1G34300
CARHR231560	2819.6	-1.41456	0.193639	-7.30515	2.76962e-13	9.6853e-12	Alpha/beta hydrolase domain-containing protein 5	AT4G24160
CARHR057380	1499.15	-1.84804	0.253082	-7.30215	2.83205e-13	9.88707e-12	ATGH9A2	AT1G65610
CARHR095460	2730.1	-1.6767	0.229658	-7.30084	2.85987e-13	9.96753e-12	ATSTP4	AT3G19930
CARHR087360	502.016	-2.2647	0.310224	-7.30019	2.8737e-13	9.99906e-12	CARHR087360	AT3G12830
CARHR069710	9507.58	-2.33552	0.320043	-7.29752	2.93129e-13	1.01825e-11	CARHR069710	AT1G76160
CARHR005030	1839.87	3.13039	0.429039	7.2963	2.95791e-13	1.02579e-11	CARHR005030	AT1G05560
CARHR146650	55.5223	-4.47422	0.614021	-7.28675	3.17528e-13	1.09934e-11	CARHR146650	AT3G25730
CARHR278170	1651.23	-1.63622	0.224619	-7.28446	3.22962e-13	1.1163e-11	CARHR278170	AT5G64260
CARHR130720	2580.05	2.00515	0.275314	7.28315	3.26124e-13	1.12537e-11	CARHR130720	AT2G36420
CARHR216840	3896.42	-2.48906	0.341885	-7.28041	3.32815e-13	1.14656e-11	Auxin induced-like protein	AT5G35735
CARHR290100	204.391	-3.61594	0.496708	-7.27982	3.34262e-13	1.14965e-11	CARHR290100	AT4G15700
CARHR249970	867.38	-2.44992	0.336699	-7.27627	3.43164e-13	1.17639e-11	Chitinase family protein	AT4G01700
CARHR238920	1502.62	-1.72379	0.236905	-7.27629	3.43129e-13	1.17639e-11	CARHR238920	AT4G30996
CARHR101610	1239.28	-3.2242	0.4433	-7.27318	3.51118e-13	1.20169e-11	AGC2-1	AT3G25250
CARHR029020	8460.32	-1.79364	0.247099	-7.25882	3.90495e-13	1.33427e-11	CARHR029020	AT1G29670
CARHR045880	2135	-1.91286	0.263559	-7.25783	3.93353e-13	1.34183e-11	Kinase	AT1G56140
CARHR068270	3820.37	-1.77359	0.244509	-7.25369	4.05555e-13	1.3812e-11	CARHR068270	AT1G74950
CARHR004150	294.703	2.45263	0.338758	7.24008	4.48428e-13	1.52473e-11	CARHR004150	AT1G04770
CARHR098860	138.865	-3.8054	0.526313	-7.2303	4.81936e-13	1.636e-11	AT3G22910	AT3G22910
CARHR170580	227.193	-2.62681	0.363713	-7.22219	5.11573e-13	1.73378e-11	ELMO domain-containing protein	AT3G60260
CARHR154440	846.83	-3.11277	0.431132	-7.22	5.19892e-13	1.75912e-11	Zinc finger family protein	AT3G46080
CARHR013340	1111.64	-1.69221	0.234391	-7.2196	5.21417e-13	1.76143e-11	Lysine ketoglutarate reductase trans-splicing related 1	AT1G13000
CARHR019950	1312.18	-1.39502	0.193708	-7.20166	5.94856e-13	2.00627e-11	CARHR019950	AT1G19360
CARHR087610	288.436	-1.74622	0.2425	-7.20092	5.98091e-13	2.01393e-11	AtNiaP	AT3G13050
CARHR183630	296.616	-2.79445	0.388213	-7.19823	6.10008e-13	2.05075e-11	CARHR183630	AT5G48450
CARHR033750	738.598	-2.164	0.301008	-7.18918	6.51831e-13	2.18783e-11	CARHR033750	AT1G34260
CARHR018790	6777.49	-1.47807	0.205852	-7.18025	6.95827e-13	2.32801e-11	Calmodulin 24-like protein	AT1G18210
CARHR121350	2443.75	2.13393	0.297309	7.17749	7.10034e-13	2.37174e-11	Protein of unknown function	AT2G28400
CARHR292310	486.904	-3.04903	0.425009	-7.17403	7.28204e-13	2.42855e-11	ATCMPG1	AT1G66160
CARHR127390	277.798	1.8622	0.259727	7.16983	7.50903e-13	2.50026e-11	AT2G33385	AT2G33385
CARHR241470	225.697	-3.15149	0.439641	-7.16831	7.59277e-13	2.52411e-11	CARHR241470	AT4G33420
CARHR002140	194.539	3.67848	0.513297	7.16637	7.70108e-13	2.55605e-11	AtLEA3	AT1G02820
CARHR024530	619.126	-2.02553	0.282667	-7.16576	7.73563e-13	2.56344e-11	ATFH4	AT1G24150
CARHR259530	2739.55	-1.316	0.183664	-7.16526	7.76403e-13	2.56877e-11	AT4G08500	AT4G08500
CARHR012880	1180.13	-2.89041	0.403619	-7.16122	7.99629e-13	2.64143e-11	ATDDF1	AT1G12610
CARHR211540	214.001	-2.41534	0.337353	-7.15967	8.08713e-13	2.66722e-11	HXXXD-type acyl-transferase family protein	AT5G01210
CARHR078370	81.5496	-3.49877	0.488707	-7.15923	8.11306e-13	2.67155e-11	CARHR078370	AT3G04210
CARHR243940	631.078	-2.14744	0.300123	-7.15519	8.35581e-13	2.74715e-11	CARHR243940	AT4G35600
CARHR244520	2708.39	1.30997	0.183097	7.1545	8.39794e-13	2.75666e-11	Filament-like plant protein 5	AT4G36120
CARHR135330	1151.63	-1.67289	0.234101	-7.14601	8.93337e-13	2.91865e-11	Kinase family protein	AT2G40270
CARHR234290	294.782	-1.74419	0.244246	-7.14112	9.25759e-13	3.01985e-11	Pentatricopeptide repeat-containing protein	AT4G26680
CARHR028090	577.027	1.8975	0.265747	7.14025	9.31601e-13	3.03417e-11	GDSL esterase/lipase	AT1G28600
CARHR074370	1153.16	1.87757	0.263098	7.13638	9.58199e-13	3.11386e-11	Tetratricopeptide repeat (TPR)-like superfamily protein	AT1G80130
CARHR202530	7304.77	1.87227	0.26236	7.13626	9.59051e-13	3.11386e-11	Eukaryotic aspartyl protease family protein	AT5G10770
CARHR147760	6495.46	2.57035	0.36138	7.1126	1.13879e-12	3.69168e-11	CARHR147760	AT3G26740
CARHR160530	2389.09	-2.14455	0.302184	-7.09684	1.27639e-12	4.12494e-11	CARHR160530	AT3G50950
CARHR065460	11071.6	-3.25345	0.458851	-7.09043	1.33697e-12	4.31407e-11	ATLOX4	AT1G72520
CARHR117430	239.867	-1.89774	0.267685	-7.08943	1.34666e-12	4.3386e-11	ATWRKY17	AT2G24570
CARHR022860	983.577	-1.64676	0.232465	-7.08391	1.40145e-12	4.50124e-11	RING finger protein	AT1G22510
CARHR106620	1425.73	-2.28212	0.322154	-7.08393	1.40122e-12	4.50124e-11	Sec14p-like phosphatidylinositol transfer family protein	AT2G16380
CARHR242720	2870.63	-1.3748	0.194131	-7.08179	1.42306e-12	4.56362e-11	CARHR242720	AT4G34138
CARHR073030	678.117	-2.32354	0.329056	-7.06122	1.65042e-12	5.28464e-11	CARHR073030	AT1G79380
CARHR150960	8041.2	1.61371	0.228545	7.0608	1.6555e-12	5.2847e-11	CARHR150960	AT3G45010
CARHR118010	39.7596	-4.82844	0.684077	-7.05832	1.68524e-12	5.37143e-11	CARHR118010	AT2G24190
CARHR224600	1291.22	2.0336	0.288201	7.05618	1.7114e-12	5.44648e-11	CARHR224600	AT4G17880
CARHR275010	42.6146	-4.61453	0.65428	-7.05283	1.75313e-12	5.5708e-11	Plant calmodulin-binding protein-related	AT5G61260
CARHR045740	768.846	1.38822	0.196843	7.05242	1.75831e-12	5.57875e-11	ANAC022	AT1G56010
CARHR210090	1572.46	-2.07105	0.293933	-7.04601	1.84115e-12	5.81507e-11	CARHR210090	AT5G03260
CARHR265280	5130.07	5.58365	0.792555	7.04513	1.85284e-12	5.84318e-11	CARHR265280	AT5G52300
CARHR293440	2167.32	-1.56833	0.222763	-7.04037	1.91735e-12	6.03651e-11	CARHR293440	AT2G17120
CARHR189700	12255.9	-1.33621	0.189797	-7.04018	1.91993e-12	6.03651e-11	CARHR189700	AT5G23860
CARHR196330	3995.71	-1.69516	0.240831	-7.03878	1.93926e-12	6.07912e-11	ATPEP12	AT5G16830
CARHR232490	15834.9	-1.96944	0.279799	-7.03876	1.93951e-12	6.07912e-11	ATFSD1	AT4G25100
CARHR241050	214.224	2.35339	0.334919	7.02676	2.1139e-12	6.5967e-11	CARHR241050	AT4G33040
CARHR062980	292.325	-3.12272	0.444436	-7.02625	2.12155e-12	6.6107e-11	Actin cross-linking protein	AT1G69900
CARHR007420	1870.58	-1.4938	0.212663	-7.02424	2.15238e-12	6.6868e-11	CARHR007420	AT1G07630
CARHR001930	438.315	-2.54489	0.362532	-7.01977	2.22235e-12	6.8939e-11	ATBXL2	AT1G02640
CARHR166540	758.491	-2.52413	0.359711	-7.0171	2.26515e-12	7.01627e-11	Protein of unknown function (DUF3133)	AT3G56410
CARHR248510	857.75	-1.49482	0.213083	-7.0152	2.29618e-12	7.10184e-11	AtGPAT8	AT4G00400
CARHR279460	2682.76	1.77388	0.252926	7.01344	2.32537e-12	7.18146e-11	CARHR279460	AT5G65480
CARHR067640	2399.27	-1.31328	0.18726	-7.01311	2.33081e-12	7.18762e-11	CARHR067640	AT1G74380
CARHR147910	379.585	3.43024	0.489264	7.01103	2.36572e-12	7.28454e-11	CARHR147910	AT3G26840
CARHR124680	638.368	-1.60262	0.228756	-7.00581	2.45569e-12	7.55044e-11	CARHR124680	AT2G31090
CARHR003200	1375.73	-2.47093	0.352886	-7.00205	2.52243e-12	7.74422e-11	CARHR003200	AT1G03870
CARHR232430	4074.43	-1.01283	0.144674	-7.00075	2.54593e-12	7.8049e-11	AtNHR2B	AT4G25030
CARHR280570	47.2608	-4.27624	0.610886	-7.00006	2.55862e-12	7.8323e-11	CARHR280570	AT5G67080
CARHR132160	287.51	-4.06352	0.581532	-6.98761	2.79611e-12	8.54675e-11	CARHR132160	AT2G37430
CARHR229190	497.855	-2.17893	0.311953	-6.98481	2.85238e-12	8.70601e-11	CARHR229190	AT4G22290
CARHR105110	467.639	-1.80657	0.258978	-6.97577	3.04195e-12	9.27106e-11	AtG3Pp5	AT2G13100
CARHR026510	191.581	3.58463	0.514189	6.97142	3.13749e-12	9.54831e-11	RING/U-box superfamily protein	AT1G24580
CARHR051570	1583.85	-2.58639	0.371288	-6.96599	3.26097e-12	9.89525e-11	CARHR051570	AT1G61120
CARHR170940	442.623	-2.49779	0.358912	-6.95933	3.41883e-12	1.03592e-10	Protein transport protein Sec61 beta subunit	AT3G60540
CARHR066750	2134.25	1.70686	0.245338	6.95718	3.47149e-12	1.05035e-10	ALPHA DOX2	AT1G73680
CARHR009090	926.392	-1.75456	0.252315	-6.95382	3.55524e-12	1.07413e-10	Protein phosphatase 2C family protein	AT1G09160
CARHR180670	573.277	-1.37415	0.197712	-6.95025	3.64634e-12	1.10007e-10	F-box/kelch-repeat protein	AT5G43190
CARHR273380	161.929	-2.43126	0.350376	-6.93901	3.94852e-12	1.18951e-10	ATMBD7	AT5G59800
CARHR026500	198.414	2.10859	0.304384	6.9274	4.28642e-12	1.28945e-10	unknown protein; Has 7 Blast hits to 7 proteins in 2 species: Archae - 0; Bacteria - 0; Metazoa - 0; Fungi - 0; Plants - 7; Viruses - 0; Other Eukaryotes - 0 (source: NCBI BLink)	AT1G24575
CARHR065390	5854.57	-2.35764	0.340473	-6.92459	4.37235e-12	1.3134e-10	CARHR065390	AT1G72450
CARHR023010	228.425	1.67156	0.241478	6.9222	4.44691e-12	1.33197e-10	ATMYB3	AT1G22640
CARHR271700	122.914	-2.41065	0.348404	-6.91914	4.54403e-12	1.35911e-10	AtENODL10	AT5G57920
CARHR102100	739.655	2.2428	0.324189	6.9182	4.57434e-12	1.36622e-10	CARHR102100	AT2G04240
CARHR229430	1286.29	-1.33255	0.19297	-6.90547	5.00372e-12	1.49232e-10	CARHR229430	AT4G22540
CARHR277680	826.335	-1.46292	0.211876	-6.9046	5.03441e-12	1.49933e-10	ATDGK2	AT5G63770
CARHR097700	3495.99	2.076	0.30068	6.90436	5.04311e-12	1.49979e-10	CARHR097700	AT3G21760
CARHR189380	758.979	2.37319	0.344374	6.8913	5.52835e-12	1.64176e-10	CARHR189380	AT5G24150
CARHR242530	692.699	-2.09417	0.304085	-6.88677	5.70734e-12	1.68532e-10	AXY8	AT4G34260
CARHR196640	1421.03	-1.81273	0.263328	-6.88391	5.82313e-12	1.71708e-10	CARHR196640	AT5G16570
CARHR224800	1666.6	-1.59457	0.231798	-6.87912	6.02216e-12	1.77327e-10	S-adenosyl-L-methionine-dependent methyltransferases superfamily protein	AT4G18030
CARHR200660	1394.31	-1.75437	0.255061	-6.87824	6.05961e-12	1.78178e-10	Zinc finger CCCH domain-containing protein 55	AT5G12440
CARHR240790	439.689	-3.78418	0.550668	-6.87197	6.33203e-12	1.85927e-10	Ethylene-responsive transcription factor	AT4G32800
CARHR084420	521.164	1.98465	0.288882	6.87009	6.41593e-12	1.88126e-10	ATRAB18C	AT3G09910
CARHR150540	824.222	2.07349	0.30187	6.86882	6.47355e-12	1.89549e-10	Cathepsin L-like cysteine proteinase	AT3G45310
CARHR016090	1454.45	-1.25027	0.182056	-6.86747	6.53515e-12	1.91084e-10	CARHR016090	AT1G15530
CARHR022270	1702.39	2.50286	0.364976	6.85762	7.00178e-12	2.04442e-10	CARHR022270	AT1G21920
CARHR017980	6312.04	-1.72117	0.251009	-6.85703	7.03045e-12	2.04993e-10	CARHR017980	AT1G17380
CARHR232850	141.903	4.43614	0.647428	6.85195	7.28512e-12	2.12122e-10	peptidoglycan-binding LysM domain-containing protein	AT4G25433
CARHR137870	487.882	1.95765	0.286195	6.84024	7.90606e-12	2.29881e-10	CARHR137870	AT2G42790
CARHR063000	63.8895	-3.68165	0.538287	-6.83958	7.94282e-12	2.30459e-10	ATGSTU12	AT1G69920
CARHR227100	592.043	1.52713	0.223282	6.83948	7.948e-12	2.30459e-10	BAM3	AT4G20270
CARHR013590	4453.7	-2.08003	0.304179	-6.83816	8.02173e-12	2.32274e-10	AT1G13210	AT1G13210
CARHR143720	1903.49	-2.22055	0.32541	-6.82384	8.86382e-12	2.56302e-10	ATLPP1	AT2G01180
CARHR148150	248.63	-2.02567	0.297208	-6.81567	9.38236e-12	2.7092e-10	CARHR148150	AT3G26980
CARHR135630	167.609	-1.8977	0.27859	-6.81178	9.63959e-12	2.77964e-10	Nucleotidyltransferase protein	AT2G40520
CARHR114350	46.2364	-5.0247	0.738473	-6.80419	1.01623e-11	2.92631e-10	CARHR114350	AT2G23170
CARHR025530	576.102	-3.53566	0.520013	-6.79919	1.05209e-11	3.02542e-10	AtBBE7	AT1G26420
CARHR043660	5294.39	-1.52978	0.225009	-6.79873	1.05543e-11	3.03084e-10	CARHR043660	AT1G53430
CARHR017750	201.62	-4.16511	0.612683	-6.79815	1.05972e-11	3.032e-10	ATGSTU25	AT1G17180
CARHR039450	1585.83	-1.44476	0.212525	-6.79808	1.06019e-11	3.032e-10	CARHR039450	AT1G49430
CARHR220030	1085.69	2.65351	0.390446	6.79612	1.07477e-11	3.06948e-10	Rapid alkalinization factor (RALF) family protein	AT4G14020
CARHR103770	14302.4	-1.7462	0.257059	-6.79297	1.09845e-11	3.13282e-10	AtOPR3	AT2G06050
CARHR278270	1979.92	1.50682	0.221969	6.78843	1.13357e-11	3.2286e-10	CARHR278270	AT5G64340
CARHR220580	905.856	-2.65665	0.391522	-6.78546	1.1572e-11	3.28692e-10	CARHR220580	AT4G14365
CARHR219690	57.4565	3.28461	0.484109	6.78486	1.16203e-11	3.29614e-10	CARHR219690	AT4G13800
CARHR127590	1604.78	-1.43692	0.211871	-6.78208	1.18458e-11	3.35557e-10	CARHR127590	AT2G33570
CARHR028610	64.4651	-3.13846	0.463579	-6.77006	1.28731e-11	3.63177e-10	unknown protein; FUNCTIONS IN: molecular_function unknown; INVOLVED IN: biological_process unknown; LOCATED IN: endomembrane system; Has 18 Blast hits to 18 proteins in 5 species: Archae - 0; Bacteria - 0; Metazoa - 0; Fungi - 0; Plants - 18; Viruses - 0; Other Eukaryotes - 0 (source: NCBI BLink)	AT1G29290
CARHR096910	2369.06	-1.49468	0.220825	-6.76864	1.30002e-11	3.66269e-10	ATNADK-1	AT3G21070
CARHR082490	3401.04	-1.07662	0.159117	-6.76622	1.32192e-11	3.71936e-10	CARHR082490	AT3G07780
CARHR062380	1489.2	-1.35113	0.199762	-6.76371	1.34502e-11	3.77928e-10	Early-responsive to dehydration stress-related protein	AT1G69450
CARHR033050	21560.7	-1.97325	0.29176	-6.76325	1.34929e-11	3.78617e-10	Leucine-rich repeat receptor-like protein kinase family protein	AT1G33590
CARHR037580	1097.09	1.90113	0.281151	6.76195	1.36144e-11	3.81515e-10	AtCIF1	AT1G47960
CARHR218290	3488.66	2.2444	0.331948	6.76132	1.36741e-11	3.82673e-10	Auxin induced-like protein	AT4G12980
CARHR141990	160.247	2.48119	0.367238	6.75636	1.41498e-11	3.95456e-10	CARHR141990	AT2G46660
CARHR013640	278.591	-3.69561	0.547901	-6.74504	1.52989e-11	4.26999e-10	AtRAV1	AT1G13260
CARHR006500	838.053	1.90355	0.282237	6.74454	1.53516e-11	4.27899e-10	CARHR006500	AT1G06800
CARHR129160	280.941	-1.77164	0.262808	-6.7412	1.57086e-11	4.37266e-10	ATL2G	AT2G35000
CARHR223300	2865.84	3.20162	0.475103	6.7388	1.59697e-11	4.43941e-10	ATTPS03	AT4G16740
CARHR105560	292.498	-3.38529	0.502558	-6.73612	1.62669e-11	4.516e-10	PBSP domain-containing protein	AT2G15220
CARHR142660	435.6	-1.75605	0.260728	-6.73519	1.63711e-11	4.5389e-10	ATWRKY23	AT2G47260
CARHR152150	148.131	3.21732	0.477991	6.73092	1.68591e-11	4.66182e-10	AT3G29035	AT3G29035
CARHR117820	1517.25	1.09531	0.162726	6.73097	1.6854e-11	4.66182e-10	Lysosomal pro-X carboxypeptidase	AT2G24280
CARHR036270	603.512	-1.26014	0.187396	-6.72445	1.76261e-11	4.85461e-10	RING/U-box superfamily protein	AT1G45180
CARHR136280	371.817	3.75442	0.558407	6.72345	1.7747e-11	4.88148e-10	Amino acid transporter family protein	AT2G41190
CARHR023580	2675.58	1.6891	0.251559	6.71455	1.8865e-11	5.18216e-10	Major latex-like protein	AT1G23130
CARHR097730	2120.48	-1.78028	0.265157	-6.71407	1.89263e-11	5.19218e-10	CARHR097730	AT3G21780
CARHR063740	3793.26	-1.33977	0.199615	-6.71178	1.92263e-11	5.26756e-10	CARHR063740	AT1G70530
CARHR292520	763.57	-1.62287	0.241958	-6.70726	1.98319e-11	5.42636e-10	BIR2	AT3G28450
CARHR247220	634.249	1.90992	0.284837	6.70531	2.00973e-11	5.49176e-10	CARHR247220	AT4G39510
CARHR044440	5518.74	1.00714	0.150274	6.70201	2.05574e-11	5.60403e-10	AT1G54100	AT1G54100
CARHR068300	240.161	-2.51825	0.375835	-6.70043	2.0781e-11	5.6564e-10	RING finger protein 5	AT1G74990
CARHR008840	6224.31	-1.27455	0.190401	-6.69402	2.17118e-11	5.90204e-10	CARHR008840	AT1G08930
CARHR242140	2309.81	1.94455	0.290504	6.69371	2.17583e-11	5.907e-10	AT4G34000	AT4G34000
CARHR011210	114.668	-2.16949	0.324346	-6.68883	2.24969e-11	6.09957e-10	ATMLO4	AT1G11000
CARHR014380	712.847	-1.66848	0.249721	-6.68138	2.36696e-11	6.40092e-10	Transmembrane emp24 domain-containing protein 10	AT1G14010
CARHR077020	510.72	-1.70526	0.25559	-6.67184	2.52613e-11	6.82251e-10	Calmodulin	AT3G03000
CARHR002250	634.184	-2.97813	0.446566	-6.66895	2.57632e-11	6.94907e-10	ATRALF1	AT1G02900
CARHR270630	38.7981	-4.67569	0.701134	-6.66875	2.57985e-11	6.94961e-10	unknown protein; Has 9 Blast hits to 9 proteins in 5 species: Archae - 0; Bacteria - 0; Metazoa - 0; Fungi - 0; Plants - 9; Viruses - 0; Other Eukaryotes - 0 (source: NCBI BLink)	AT5G56880
CARHR233810	96.7518	-4.72646	0.708808	-6.66818	2.58988e-11	6.96765e-10	CARHR233810	AT4G26260
CARHR039780	886.565	1.18547	0.177801	6.66739	2.60394e-11	6.99646e-10	PLC-like phosphodiesterases superfamily protein	AT1G49740
CARHR206670	1309.68	-1.16491	0.174914	-6.65988	2.74046e-11	7.35381e-10	AT5G06530	AT5G06530
CARHR140440	1614.11	1.97074	0.296096	6.65573	2.81896e-11	7.55473e-10	CARHR140440	AT2G45210
CARHR010240	223.908	1.73461	0.260898	6.6486	2.9589e-11	7.91962e-10	Uncharacterised conserved protein UCP031279	AT1G10140
CARHR219740	772.613	1.60683	0.241699	6.64807	2.96966e-11	7.93823e-10	CARHR219740	AT4G13830
CARHR169540	433.916	2.22115	0.334301	6.64416	3.04955e-11	8.13529e-10	AT3G59140	AT3G59140
CARHR024640	786.617	1.58587	0.238689	6.64408	3.05117e-11	8.13529e-10	Domain of unknown function (DUF23)	AT1G27200
CARHR147720	918.83	-1.76233	0.265471	-6.63852	3.16858e-11	8.43756e-10	Protein kinase family protein	AT3G26700
CARHR221330	1325.14	2.07558	0.312841	6.63461	3.25365e-11	8.65305e-10	Kinase like protein	AT4G14780
CARHR255110	211.745	-1.70185	0.256969	-6.62277	3.52527e-11	9.36349e-10	Mitochondrial substrate carrier family protein	AT4G11440
CARHR039710	2106.33	1.86695	0.282132	6.61728	3.65873e-11	9.70564e-10	AtCXE5	AT1G49660
CARHR010220	594.286	-1.8331	0.277074	-6.61593	3.69214e-11	9.78182e-10	CARHR010220	AT1G10120
CARHR171890	2568.24	1.05199	0.159046	6.6144	3.73073e-11	9.87155e-10	AtSLD1	AT3G61580
CARHR269570	3131.11	-1.80829	0.273638	-6.60835	3.88617e-11	1.02698e-09	CARHR269570	AT5G56170
CARHR233650	739.634	2.23688	0.338503	6.60816	3.89122e-11	1.02702e-09	unknown protein; FUNCTIONS IN: molecular_function unknown; INVOLVED IN: biological_process unknown; LOCATED IN: endomembrane system; EXPRESSED IN: 23 plant structures; EXPRESSED DURING: 13 growth stages; BEST Arabidopsis thaliana protein match is: unknown protein	AT4G26130
CARHR131170	1795.55	2.21838	0.335859	6.60511	3.97221e-11	1.04707e-09	CARHR131170	AT2G36800
CARHR188200	2378.47	2.17641	0.329943	6.59634	4.21429e-11	1.10948e-09	serine-rich protein-related	AT5G25280
CARHR246470	1070.18	2.47125	0.374907	6.59162	4.35051e-11	1.1439e-09	CARHR246470	AT4G38060
CARHR119230	1707.97	-1.27227	0.193078	-6.58941	4.41579e-11	1.1596e-09	CARHR119230	AT2G26980
CARHR273630	151.238	2.50847	0.380932	6.58508	4.54644e-11	1.19241e-09	CCT motif family protein	AT5G59990
CARHR050420	1619.83	-2.18125	0.331473	-6.58047	4.68975e-11	1.22845e-09	MATE efflux family protein	AT1G61890
CARHR265810	171.107	-2.18379	0.331939	-6.5789	4.73951e-11	1.23993e-09	CARHR265810	AT5G52870
CARHR166400	9175.15	-1.69272	0.257503	-6.57357	4.91215e-11	1.28349e-09	CARHR166400	AT3G56240
CARHR205790	862.902	-1.54028	0.234459	-6.56951	5.04824e-11	1.3174e-09	Glutamyl-tRNA(Gln) amidotransferase subunit A	AT5G07360
CARHR070250	4758.48	-2.06834	0.314974	-6.56671	5.14403e-11	1.33738e-09	ATOPR2	AT1G76690
CARHR187760	64.039	-4.11635	0.626986	-6.5653	5.19285e-11	1.3484e-09	CARHR187760	AT5G25440
CARHR128590	441.957	-1.86537	0.284426	-6.55836	5.44011e-11	1.4091e-09	CARHR128590	AT2G34500
CARHR073650	2538.32	-1.24467	0.189921	-6.55365	5.61477e-11	1.45253e-09	ATCCR2	AT1G80820
CARHR192110	18864.7	1.45875	0.222771	6.54819	5.82369e-11	1.50472e-09	Protein of unknown function (DUF581)	AT5G20700
CARHR064990	145.474	-1.96524	0.300142	-6.54771	5.84275e-11	1.50778e-09	CARHR064990	AT1G72140
CARHR195410	1182.48	2.26188	0.345628	6.54426	5.97903e-11	1.54104e-09	ATP-dependent zinc metalloprotease FtsH	AT5G17760
CARHR136340	2384.32	2.65922	0.407144	6.5314	6.51566e-11	1.67315e-09	HAD-superfamily hydrolase	AT2G41250
CARHR186090	5656.61	-1.97609	0.302578	-6.53084	6.54015e-11	1.67738e-09	AtPNC2	AT5G27520
CARHR065040	8834.55	0.933143	0.142945	6.528	6.66553e-11	1.70744e-09	CARHR065040	AT1G72180
CARHR122660	1196.49	1.94327	0.297711	6.52737	6.69324e-11	1.71244e-09	NAD(P)-binding Rossmann-fold superfamily protein	AT2G29370
CARHR280930	1212.25	1.77253	0.271958	6.51763	7.14245e-11	1.82513e-09	GRAS family transcription factor	AT5G66770
CARHR124350	5318	-1.74694	0.268088	-6.51629	7.20694e-11	1.83936e-09	ATGSTF10	AT2G30870
CARHR180760	3137.28	1.33577	0.205077	6.51351	7.34161e-11	1.87144e-09	unknown protein; FUNCTIONS IN: molecular_function unknown; INVOLVED IN: biological_process unknown; LOCATED IN: mitochondrion; EXPRESSED IN: 22 plant structures; EXPRESSED DURING: 13 growth stages; Has 1807 Blast hits to 1807 proteins in 277 species: Archae - 0; Bacteria - 0; Metazoa - 736; Fungi - 347; Plants - 385; Viruses - 0; Other Eukaryotes - 339 (source: NCBI BLink)	AT5G43150
CARHR089880	4762.29	-1.43576	0.220445	-6.51299	7.3667e-11	1.87554e-09	ATPPC3	AT3G14940
CARHR070870	130.258	-2.00925	0.309112	-6.50008	8.02773e-11	2.03887e-09	CARHR070870	AT1G77390
CARHR154200	1022.19	-1.55223	0.238944	-6.49621	8.2369e-11	2.08945e-09	CARHR154200	AT3G45870
CARHR115510	657.384	-3.16193	0.486818	-6.4951	8.29781e-11	2.10235e-09	unknown protein; Has 31 Blast hits to 31 proteins in 9 species: Archae - 0; Bacteria - 0; Metazoa - 0; Fungi - 0; Plants - 31; Viruses - 0; Other Eukaryotes - 0 (source: NCBI BLink)	AT2G25735
CARHR130690	2725.79	2.54063	0.391215	6.4942	8.34775e-11	2.11244e-09	BE3	AT2G36390
CARHR275810	442.862	1.79491	0.276693	6.48702	8.75507e-11	2.21283e-09	AT-HSFB2A	AT5G62020
CARHR173590	1522.58	-1.04662	0.161359	-6.48624	8.80021e-11	2.22155e-09	SEC14 cytosolic factor	AT5G47730
CARHR258530	527.046	2.12865	0.328189	6.48605	8.81179e-11	2.22178e-09	CARHR258530	AT5G50100
CARHR053420	193.054	2.93039	0.452138	6.48118	9.10092e-11	2.29192e-09	ATH7	AT1G59730
CARHR024800	8250.07	-1.68739	0.260588	-6.47534	9.45987e-11	2.37944e-09	Actin cross-linking protein	AT1G27100
CARHR245080	2503.29	-1.38233	0.213715	-6.46808	9.92572e-11	2.49061e-09	AtGBF1	AT4G36730
CARHR155090	44.9401	-4.84532	0.75052	-6.45595	1.07541e-10	2.69524e-09	UDP-Glycosyltransferase superfamily protein	AT3G46690
CARHR084060	789.15	1.50437	0.233098	6.45379	1.09084e-10	2.73062e-09	CARHR084060	AT3G09650
CARHR139780	209.15	-3.08773	0.479173	-6.44386	1.16472e-10	2.9086e-09	RING/U-box superfamily protein	AT2G44578
CARHR051120	148.166	-2.86391	0.445148	-6.43362	1.24604e-10	3.10796e-09	Receptor kinase 5	AT1G61480
CARHR125420	599.778	-1.95827	0.304553	-6.42997	1.27629e-10	3.1796e-09	BHLH transcription factor	AT2G31730
CARHR026020	5855	1.38091	0.214801	6.42878	1.2863e-10	3.20074e-09	BBX15	AT1G25440
CARHR163760	312.563	1.43659	0.223474	6.42845	1.28908e-10	3.20383e-09	Regulator of chromosome condensation (RCC1) family protein	AT3G53830
CARHR239130	294.471	2.36061	0.367651	6.42079	1.35568e-10	3.36534e-09	AtNRX2	AT4G31240
CARHR125440	989.228	2.19035	0.34161	6.41184	1.43774e-10	3.56057e-09	CARHR125440	AT2G31750
CARHR014930	1601.95	-2.00116	0.312363	-6.40652	1.4888e-10	3.68267e-09	Pentatricopeptide repeat-containing protein	AT1G14470
CARHR039090	1696.04	-1.09976	0.171703	-6.40499	1.50378e-10	3.71532e-09	AT1G49050	AT1G49050
CARHR145360	360.671	-1.34426	0.209925	-6.4035	1.51856e-10	3.7474e-09	Zinc finger family protein	AT2G02960
CARHR150040	1655	1.63845	0.25594	6.4017	1.5366e-10	3.78297e-09	CARHR150040	AT3G45600
CARHR211530	1090.76	1.543	0.241195	6.39734	1.58111e-10	3.88795e-09	Myb family transcription factor	AT5G01200
CARHR279690	1827.9	1.23387	0.192974	6.39398	1.61622e-10	3.96032e-09	BAM1	AT5G65700
CARHR000500	1646.57	1.28322	0.200848	6.38902	1.66954e-10	4.08616e-09	Armadillo/beta-catenin-like repeat-containing protein	AT1G01830
CARHR197600	846.151	-1.3789	0.215847	-6.38834	1.67692e-10	4.09941e-09	AtCRLK2	AT5G15730
CARHR261030	1358.78	-1.31928	0.206618	-6.38509	1.71295e-10	4.18261e-09	AT4G10030	AT4G10030
CARHR089300	158.936	-2.19696	0.34422	-6.38244	1.74291e-10	4.25079e-09	CARHR089300	AT3G14460
CARHR100720	7749.37	-1.33863	0.209757	-6.38179	1.75027e-10	4.26376e-09	ATPERK1	AT3G24550
CARHR007000	1452.65	2.15586	0.33787	6.38073	1.76243e-10	4.28838e-09	Tetratricopeptide repeat (TPR)-like superfamily protein	AT1G07280
CARHR112500	103.592	2.93312	0.460187	6.37375	1.84464e-10	4.48068e-09	unknown protein; BEST Arabidopsis thaliana protein match is: unknown protein	AT2G21560
CARHR131620	3998.3	-0.923871	0.144952	-6.37365	1.84576e-10	4.48068e-09	Cell number regulator 8	AT2G37110
CARHR141840	2338.98	-1.51306	0.237613	-6.36775	1.91819e-10	4.6511e-09	AT2G46510	AT2G46510
CARHR086220	1935.79	1.56386	0.2456	6.36751	1.92116e-10	4.6529e-09	CARHR086220	AT3G11670
CARHR098910	1717	1.92399	0.302244	6.36569	1.94417e-10	4.70318e-09	Protein of unknown function (DUF506)	AT3G22970
CARHR157680	421.97	-1.41696	0.222757	-6.36099	2.00462e-10	4.83821e-09	ATCLPC	AT3G48870
CARHR161360	8868.75	1.27479	0.20045	6.3596	2.02274e-10	4.8763e-09	saposin B domain-containing protein	AT3G51730
CARHR127360	769.052	-1.2761	0.200677	-6.35899	2.03084e-10	4.88454e-09	Protein of unknown function (DUF3527)	AT2G33360
CARHR056980	822.454	-1.37075	0.215617	-6.35735	2.05269e-10	4.93141e-09	unknown protein; LOCATED IN: endomembrane system; EXPRESSED IN: 22 plant structures; EXPRESSED DURING: 13 growth stages; BEST Arabidopsis thaliana protein match is: unknown protein	AT1G65295
CARHR021840	1527.95	2.21152	0.347898	6.35681	2.0599e-10	4.94305e-09	AtSWEET1	AT1G21460
CARHR249730	395.91	-3.11403	0.489901	-6.35645	2.06469e-10	4.94885e-09	ATGPAT3	AT4G01950
CARHR068310	375.174	-1.9133	0.301771	-6.34024	2.29407e-10	5.48607e-09	CARHR068310	AT1G75000
CARHR246400	1437.57	1.7397	0.274788	6.33104	2.43511e-10	5.81003e-09	ATCAD8	AT4G37990
CARHR000850	157.975	2.12	0.3349	6.33025	2.44758e-10	5.83312e-09	AT1G01520	AT1G01520
CARHR002130	1054.22	1.8177	0.287354	6.32564	2.52191e-10	6.00341e-09	Protein of unknown function	AT1G02816
CARHR009320	19163.5	2.03644	0.321967	6.32498	2.53257e-10	6.02193e-09	AtGolS3	AT1G09350
CARHR080010	1560.75	-1.46557	0.231828	-6.32177	2.58583e-10	6.12763e-09	AUN1	AT3G05580
CARHR111280	3140.84	-1.30123	0.205863	-6.32084	2.60143e-10	6.15761e-09	CARHR111280	AT2G20630
CARHR083050	4482.74	-1.38993	0.219937	-6.31967	2.62121e-10	6.1974e-09	ATSIK	AT3G08760
CARHR022020	243.818	-1.77423	0.280779	-6.31896	2.63327e-10	6.21887e-09	Protein tolB	AT1G21670
CARHR210430	751.809	2.1386	0.3387	6.31415	2.71646e-10	6.40809e-09	HXXXD-type acyl-transferase family protein	AT5G02890
CARHR166530	363.102	3.04176	0.481839	6.31282	2.74004e-10	6.4564e-09	ATWRKY70	AT3G56400
CARHR021220	1087.55	-2.00529	0.317914	-6.30767	2.83274e-10	6.66733e-09	ATPUB44	AT1G20780
CARHR185340	950.513	-1.44506	0.229164	-6.30581	2.86691e-10	6.74016e-09	Calcium-binding EF hand family protein	AT5G28830
CARHR127490	3472.08	1.15946	0.183907	6.30462	2.88898e-10	6.7844e-09	AT2G33480	AT2G33480
CARHR121420	1589.58	-1.17585	0.186588	-6.30185	2.94115e-10	6.89915e-09	BGAL8	AT2G28470
CARHR186930	123.177	-2.45199	0.389408	-6.2967	3.04053e-10	7.12427e-09	Germin-like protein	AT5G26700
CARHR119400	1367.97	-2.81214	0.447069	-6.29016	3.17132e-10	7.42238e-09	CARHR119400	AT2G27080
CARHR086250	6725.99	-1.88524	0.299858	-6.28712	3.23405e-10	7.56073e-09	CARHR086250	AT3G11700
CARHR290070	158.958	-3.76641	0.599868	-6.27873	3.41346e-10	7.95343e-09	CARHR290070	AT4G15670
CARHR244710	878.614	1.52754	0.243347	6.27722	3.44675e-10	8.02205e-09	CARHR244710	AT4G36380
CARHR210160	742.484	-1.37678	0.219416	-6.27472	3.50264e-10	8.14304e-09	CARHR210160	AT5G03190
CARHR162590	316.014	2.11942	0.338106	6.26852	3.6449e-10	8.46435e-09	AT3G52720	AT3G52720
CARHR047990	260.533	-2.43963	0.389351	-6.26587	3.7074e-10	8.59993e-09	unknown protein; BEST Arabidopsis thaliana protein match is: unknown protein	AT1G63310
CARHR237000	318.771	1.68313	0.268671	6.26467	3.73611e-10	8.6473e-09	Leucine-rich repeat receptor-like protein kinase family protein	AT4G29240
CARHR212220	513.59	-2.29397	0.366215	-6.264	3.75222e-10	8.67499e-09	Non-specific lipid-transfer protein	AT5G01870
CARHR110240	200.672	-2.52634	0.403578	-6.25987	3.85295e-10	8.89801e-09	Leucine-rich repeat receptor-like protein kinase family protein	AT2G19780
CARHR087600	309.505	2.56823	0.410334	6.25889	3.87721e-10	8.94414e-09	CARHR087600	AT3G13040
CARHR272380	1121.4	2.43693	0.390022	6.24817	4.15277e-10	9.56925e-09	CARHR272380	AT5G58550
CARHR238180	990.693	-2.4179	0.387582	-6.23842	4.42016e-10	1.01742e-08	CARHR238180	AT4G30270
CARHR070480	162.781	-2.92644	0.469371	-6.23483	4.52283e-10	1.0399e-08	Class E vacuolar protein-sorting machinery protein HSE1	AT1G76970
CARHR050520	284.546	-2.88758	0.463488	-6.2301	4.66143e-10	1.07059e-08	BGLU45	AT1G61810
CARHR130460	941.098	-2.07577	0.333394	-6.22617	4.77989e-10	1.09539e-08	unknown protein; BEST Arabidopsis thaliana protein match is: unknown protein	AT2G36220
CARHR079740	14517.9	1.91399	0.307406	6.22628	4.77652e-10	1.09539e-08	Solute carrier family 2	AT3G05400
CARHR144410	1472.01	-1.91795	0.308172	-6.22362	4.85799e-10	1.11085e-08	ATXTH27	AT2G01850
CARHR207540	856.114	-1.65612	0.266349	-6.21786	5.03993e-10	1.15119e-08	ASA1	AT5G05730
CARHR211420	2159.49	-2.42576	0.390185	-6.21694	5.06953e-10	1.15668e-08	CARHR211420	AT5G01100
CARHR238250	1923.92	-1.84229	0.296584	-6.21171	5.2412e-10	1.19455e-08	CARHR238250	AT4G30350
CARHR066960	556.52	1.39818	0.225107	6.21116	5.25954e-10	1.19742e-08	Kinesin-related protein	AT1G73860
CARHR192140	580.626	1.65031	0.265769	6.20956	5.31326e-10	1.20833e-08	Protein of unknown function (DUF1677)	AT5G20670
CARHR109270	111.888	-3.09333	0.498193	-6.20911	5.3287e-10	1.21052e-08	unknown protein; FUNCTIONS IN: molecular_function unknown; INVOLVED IN: biological_process unknown; LOCATED IN: cellular_component unknown; EXPRESSED IN: 23 plant structures; EXPRESSED DURING: 13 growth stages; BEST Arabidopsis thaliana protein match is: unknown protein	AT2G18690
CARHR165980	115.199	-2.37562	0.382672	-6.20796	5.36765e-10	1.21805e-08	CARHR165980	AT3G55880
CARHR083860	27.7921	4.46336	0.719038	6.20741	5.38655e-10	1.22101e-08	unknown protein; INVOLVED IN: biological_process unknown; LOCATED IN: mitochondrion; EXPRESSED IN: inflorescence meristem	AT3G09450
CARHR045780	88.1793	-3.63862	0.586256	-6.20654	5.41641e-10	1.22512e-08	AthCYSTM3	AT1G56060
CARHR019540	1580.35	-1.34437	0.2166	-6.20669	5.41119e-10	1.22512e-08	ATCDPK1	AT1G18890
CARHR109450	738.734	2.26658	0.365204	6.20636	5.42267e-10	1.22521e-08	Kinase family protein	AT2G18890
CARHR034830	2308.92	-1.91969	0.309406	-6.20443	5.48964e-10	1.23766e-08	CARHR034830	AT1G41830
CARHR025410	519.079	-2.94091	0.474177	-6.20213	5.57045e-10	1.25452e-08	BGLU40	AT1G26560
CARHR148510	185.311	2.0779	0.335221	6.1986	5.69661e-10	1.28155e-08	AT3G27250	AT3G27250
CARHR215430	343.422	3.32812	0.537488	6.192	5.94064e-10	1.33501e-08	CARHR215430	AT5G37500
CARHR077480	2221.89	1.94687	0.314613	6.18815	6.08735e-10	1.36651e-08	CARHR077480	AT3G03470
CARHR203960	4526.76	-2.12017	0.342754	-6.18568	6.18368e-10	1.38665e-08	CARHR203960	AT5G09440
CARHR029760	76.5651	-3.86376	0.624907	-6.18294	6.292e-10	1.40791e-08	CARHR029760	AT1G30370
CARHR111560	78.9196	-4.42813	0.716171	-6.18306	6.28691e-10	1.40791e-08	unknown protein; BEST Arabidopsis thaliana protein match is: unknown protein	AT2G20835
CARHR055410	294.358	-1.8032	0.291703	-6.18164	6.34378e-10	1.41798e-08	CARHR055410	AT1G64740
CARHR010060	1354.28	-1.48992	0.241238	-6.17617	6.5675e-10	1.46641e-08	CARHR010060	AT1G09940
CARHR267310	2478.68	-1.49866	0.242713	-6.17461	6.6327e-10	1.47939e-08	ATMAMI	AT5G54110
CARHR084690	239.781	-1.50502	0.243855	-6.17179	6.75208e-10	1.49961e-08	S-adenosyl-L-methionine-dependent methyltransferases superfamily protein	AT3G10200
CARHR009550	304.399	-2.04584	0.331728	-6.16723	6.94981e-10	1.54188e-08	CARHR009550	AT1G09575
CARHR219140	4692.26	-1.17089	0.189969	-6.1636	7.11097e-10	1.57596e-08	AT4G13510	AT4G13510
CARHR044990	6441.66	-1.81791	0.294971	-6.16301	7.13735e-10	1.58013e-08	AT1G55330	AT1G55330
CARHR131410	4166.74	1.70879	0.277303	6.16217	7.17532e-10	1.58686e-08	Heavy metal transport/detoxification superfamily protein	AT2G36950
CARHR118720	3454.91	1.73689	0.282377	6.15095	7.70187e-10	1.7015e-08	AtNPF6.2	AT2G26690
CARHR067700	568.462	1.99046	0.323635	6.15033	7.73237e-10	1.70644e-08	ATMYB95	AT1G74430
CARHR236570	389.626	-2.58987	0.421142	-6.14963	7.76626e-10	1.7103e-08	GDSL esterase/lipase	AT4G28780
CARHR114200	1812.6	-2.64411	0.430217	-6.14598	7.9472e-10	1.74462e-08	CARHR114200	AT2G22880
CARHR153680	325.257	-2.87533	0.46808	-6.14282	8.107e-10	1.77783e-08	AtBCS1	AT3G50930
CARHR005560	3330.64	1.07982	0.175818	6.14169	8.16478e-10	1.78863e-08	BBX24	AT1G06040
CARHR210120	820.945	2.53423	0.412658	6.14124	8.18817e-10	1.79187e-08	Protein of unknown function	AT5G03230
CARHR256130	148.007	-3.0413	0.495896	-6.13293	8.62754e-10	1.88604e-08	CARHR256130	AT4G10500
CARHR023250	92.0672	-3.21323	0.524036	-6.1317	8.69426e-10	1.89864e-08	CARHR023250	AT1G22890
CARHR071390	503.123	2.28626	0.372916	6.13078	8.7452e-10	1.90777e-08	CARHR071390	AT1G77920
CARHR230120	149.511	-3.15611	0.515431	-6.12323	9.16959e-10	1.99618e-08	CARHR230120	AT4G23060
CARHR167760	1858.37	1.89611	0.30968	6.12281	9.19377e-10	1.99936e-08	AtREM4.1	AT3G57540
CARHR158920	157.501	-2.90824	0.475057	-6.12187	9.24816e-10	2.00909e-08	AthCYSTM10	AT3G49845
CARHR042240	569.596	1.7541	0.286696	6.11833	9.45637e-10	2.05219e-08	AT1G52080	AT1G52080
CARHR164060	63.6236	-3.56388	0.582765	-6.11547	9.62743e-10	2.08498e-08	CARHR164060	AT3G54150
CARHR039410	67.6569	3.22709	0.528304	6.1084	1.00635e-09	2.1749e-08	CARHR039410	AT1G49405
CARHR051380	2682.8	-1.39028	0.227632	-6.10758	1.01156e-09	2.1839e-08	AtSCAMP1	AT1G61250
CARHR029010	292.952	-1.96128	0.321145	-6.10717	1.01413e-09	2.18719e-08	Protein of unknown function (DUF1264)	AT1G29680
CARHR021250	3543.72	-1.72291	0.282257	-6.10402	1.03431e-09	2.22842e-08	AtATL80	AT1G20823
CARHR101120	435.516	2.37433	0.389125	6.10171	1.04941e-09	2.25861e-08	F-box/kelch-repeat protein	AT3G24760
CARHR062300	1020.4	-1.44685	0.23729	-6.09741	1.07801e-09	2.31777e-08	Zinc finger family protein	AT1G69420
CARHR012310	2384.82	-2.15105	0.353057	-6.09265	1.11059e-09	2.38538e-08	Early-responsive to dehydration stress-related protein	AT1G11960
CARHR198400	2390.42	-1.08277	0.177734	-6.0921	1.11438e-09	2.39105e-08	CARHR198400	AT5G14930
CARHR085300	7951.21	-2.14115	0.351572	-6.09023	1.12747e-09	2.41665e-08	Pectinesterase	AT3G10720
CARHR264350	5688.28	-2.09031	0.343288	-6.08909	1.13556e-09	2.43149e-08	CARHR264350	AT5G51550
CARHR112250	760.407	1.52728	0.250864	6.08809	1.14266e-09	2.44419e-08	CARHR112250	AT2G21370
CARHR275050	1450.29	-0.962976	0.158195	-6.08727	1.14854e-09	2.45425e-08	Flavin-containing monooxygenase family protein	AT5G61290
CARHR232500	39.7415	-4.63045	0.760825	-6.08609	1.157e-09	2.46981e-08	AtMC2	AT4G25110
CARHR200570	120.137	-2.77208	0.455501	-6.08579	1.15919e-09	2.47195e-08	Unknown protein	AT5G12880
CARHR070120	559.376	1.3262	0.218046	6.0822	1.18543e-09	2.52534e-08	AtLHCB7	AT1G76570
CARHR098160	894.612	-1.07841	0.177413	-6.07853	1.21288e-09	2.58118e-08	OTU-like cysteine protease family protein	AT3G22260
CARHR219930	80.4772	-3.0435	0.500741	-6.07799	1.217e-09	2.58731e-08	ATP-dependent zinc metalloprotease FtsH 2	AT2G18193
CARHR198470	2003.93	1.25822	0.207085	6.07584	1.23337e-09	2.61945e-08	CARHR198470	AT5G14880
CARHR190700	84.1048	-3.07669	0.506669	-6.07239	1.26021e-09	2.67372e-08	Lysosomal Pro-X carboxypeptidase	AT5G22860
CARHR090560	7100.21	1.47422	0.242884	6.06962	1.28211e-09	2.71743e-08	AT3G15510	AT3G15510
CARHR194750	2930.65	-1.16358	0.191717	-6.06929	1.28481e-09	2.72038e-08	unknown protein; FUNCTIONS IN: molecular_function unknown; INVOLVED IN: biological_process unknown; LOCATED IN: plasma membrane; EXPRESSED IN: 22 plant structures; EXPRESSED DURING: 13 growth stages; Has 60 Blast hits to 60 proteins in 14 species: Archae - 0; Bacteria - 0; Metazoa - 7; Fungi - 0; Plants - 53; Viruses - 0; Other Eukaryotes - 0 (source: NCBI BLink)	AT5G18310
CARHR202220	3908.14	-1.33567	0.220126	-6.06774	1.29721e-09	2.74386e-08	unknown protein; Has 1807 Blast hits to 1807 proteins in 277 species: Archae - 0; Bacteria - 0; Metazoa - 736; Fungi - 347; Plants - 385; Viruses - 0; Other Eukaryotes - 339 (source: NCBI BLink)	AT5G11070
CARHR042550	2422.92	1.7992	0.296632	6.06542	1.31606e-09	2.78091e-08	AtTSA1	AT1G52410
CARHR020460	1374.29	1.62807	0.268695	6.05917	1.36824e-09	2.88533e-08	ER lumen protein retaining receptor-like protein	AT1G19970
CARHR136230	2282.96	1.24531	0.205685	6.05445	1.40895e-09	2.96817e-08	ATCBK3	AT2G41140
CARHR131390	7966.45	1.30886	0.216311	6.05082	1.44106e-09	3.03277e-08	AT2G36910	AT2G36910
CARHR173020	7735.6	1.62665	0.268881	6.0497	1.45113e-09	3.05088e-08	BGLU7	AT3G62740
CARHR235140	258.291	-2.10002	0.347204	-6.04837	1.46322e-09	3.07321e-08	CARHR235140	AT4G27460
CARHR155160	9323.64	1.73199	0.286471	6.04595	1.48531e-09	3.11647e-08	CARHR155160	AT3G46660
CARHR019890	7957.22	-1.14787	0.189923	-6.04388	1.50456e-09	3.15368e-08	ATGATL1	AT1G19300
CARHR018990	1167.9	-1.63979	0.271324	-6.04366	1.50658e-09	3.15475e-08	CARHR018990	AT1G18390
CARHR250890	1853.82	-1.69351	0.280232	-6.04325	1.51044e-09	3.15966e-08	ATMLO1	AT4G02600
CARHR145840	50.1014	2.65699	0.44016	6.03641	1.57576e-09	3.29301e-08	CARHR145840	AT2G03500
CARHR280910	94.0604	-2.13153	0.353184	-6.03519	1.58773e-09	3.31471e-08	Protein kinase superfamily protein	AT5G66790
CARHR222560	5811.15	2.58371	0.429228	6.01942	1.75046e-09	3.64713e-08	Cysteine proteinase cathepsin F	AT4G16190
CARHR241480	1524.29	-1.00304	0.166678	-6.01783	1.76775e-09	3.6795e-08	ATBAK1	AT4G33430
CARHR277750	1766.53	-1.11842	0.186022	-6.01232	1.82885e-09	3.80288e-08	AT5G63850	AT5G63850
CARHR277170	1957.65	-0.961801	0.159993	-6.01153	1.83779e-09	3.81286e-08	CARHR277170	AT5G63320
CARHR223840	3465.73	-1.57841	0.262697	-6.0085	1.87248e-09	3.87815e-08	CARHR223840	AT4G17230
CARHR111130	141.855	-3.10598	0.516981	-6.00792	1.87924e-09	3.88829e-08	CARHR111130	AT2G20562
CARHR252800	409.161	1.85677	0.309081	6.00739	1.88531e-09	3.89698e-08	Solute carrier family 2	AT4G04750
CARHR041220	293.359	1.63879	0.272957	6.00386	1.92683e-09	3.97887e-08	AT1G51170	AT1G51170
CARHR110680	837.376	1.35347	0.225558	6.00054	1.96658e-09	4.05694e-08	CARHR110680	AT2G20180
CARHR204770	715.839	-2.02176	0.33697	-5.99983	1.97523e-09	4.07077e-08	AtTCP21	AT5G08330
CARHR010540	468.3	2.04279	0.340569	5.99816	1.99564e-09	4.10877e-08	UDP-Glycosyltransferase superfamily protein	AT1G10400
CARHR071700	10484.8	-1.75869	0.293277	-5.9967	2.01363e-09	4.14173e-08	CARHR071700	AT1G78240
CARHR198580	82.6999	-2.95956	0.493622	-5.99561	2.02729e-09	4.16572e-08	unknown protein;	AT5G14730
CARHR242760	3833.4	-0.919639	0.153498	-5.99123	2.08264e-09	4.27526e-08	Glucan endo-1	AT4G34480
CARHR166740	278.485	1.70836	0.285155	5.99101	2.08542e-09	4.27674e-08	CARHR166740	AT3G56630
CARHR006730	918.335	1.94802	0.325398	5.98658	2.14294e-09	4.3861e-08	unknown protein; BEST Arabidopsis thaliana protein match is: unknown protein	AT1G07040
CARHR219650	516.628	2.00685	0.335243	5.98626	2.14726e-09	4.39064e-08	CARHR219650	AT4G13770
CARHR246750	377.873	-2.71378	0.453377	-5.98569	2.15474e-09	4.40162e-08	CARHR246750	AT4G39950
CARHR016780	78.6304	2.45521	0.41022	5.9851	2.16261e-09	4.41337e-08	Metal tolerance protein 5	AT1G16310
CARHR088910	9710.57	1.80272	0.301454	5.9801	2.23006e-09	4.54658e-08	CARHR088910	AT3G14067
CARHR070970	523.191	2.54981	0.42643	5.97943	2.23922e-09	4.5608e-08	AT1G77450	AT1G77450
CARHR026090	403.556	-1.39446	0.233381	-5.97501	2.30075e-09	4.68156e-08	CARHR026090	AT1G25390
CARHR143940	634.702	2.00166	0.335251	5.97065	2.36316e-09	4.80387e-08	ATPIN4	AT2G01420
CARHR144230	1481.26	1.33893	0.224301	5.96935	2.38205e-09	4.83755e-08	CARHR144230	AT2G01660
CARHR153100	227.832	2.75994	0.462749	5.96423	2.45796e-09	4.98686e-08	AT3G29575	AT3G29575
CARHR199570	407.819	-1.22113	0.204809	-5.96228	2.48744e-09	5.04177e-08	CARHR199570	AT5G13860
CARHR241000	189.166	1.89187	0.317783	5.95333	2.62736e-09	5.30992e-08	WD40 repeat protein	AT4G32990
CARHR007410	134.771	-2.65597	0.446204	-5.95236	2.643e-09	5.33636e-08	ATOBGM	AT1G07620
CARHR030210	275.111	-1.3684	0.229933	-5.95128	2.66053e-09	5.36655e-08	AtBBE12	AT1G30740
CARHR276340	2136.85	-1.02699	0.172648	-5.94845	2.70692e-09	5.45486e-08	CARHR276340	AT5G62560
CARHR207940	147.907	-2.63914	0.444078	-5.94297	2.79908e-09	5.62971e-08	CARHR207940	AT5G05300
CARHR281530	1860.93	-1.28898	0.216886	-5.94311	2.79662e-09	5.62971e-08	AT5G66200	AT5G66200
CARHR180230	77.0703	2.39695	0.403399	5.9419	2.81739e-09	5.66108e-08	CARHR180230	AT5G43380
CARHR057340	232.207	-1.83332	0.308751	-5.93784	2.88806e-09	5.79193e-08	ATHEX1	AT1G65590
CARHR072080	266.375	2.14525	0.361275	5.93799	2.88536e-09	5.79193e-08	ATNADK-3	AT1G78590
CARHR261870	440.836	1.25449	0.211386	5.93457	2.94625e-09	5.89731e-08	CARHR261870	AT5G40240
CARHR141090	4193.48	-1.26863	0.213864	-5.93197	2.99316e-09	5.98546e-08	CARHR141090	AT2G45820
CARHR197380	785.658	-1.69336	0.285697	-5.9271	3.08334e-09	6.1599e-08	CARHR197380	AT5G15930
CARHR093800	852.392	1.78349	0.300997	5.92528	3.11766e-09	6.2225e-08	AT3G18440	AT3G18440
CARHR043300	591.8	1.47705	0.249287	5.9251	3.12111e-09	6.22344e-08	Lectin kinase	AT1G53070
CARHR018480	715.254	-1.50251	0.253742	-5.92139	3.19223e-09	6.35917e-08	AtKTI5	AT1G17860
CARHR176310	29.6771	-4.49305	0.759462	-5.9161	3.29666e-09	6.5547e-08	GDSL esterase/lipase	AT5G45670
CARHR206500	8037.48	-1.26649	0.21407	-5.91623	3.294e-09	6.5547e-08	CARHR206500	AT5G06700
CARHR217250	1356.29	1.83273	0.30989	5.91414	3.33618e-09	6.62697e-08	Adenylate kinase family protein	AT5G35170
CARHR058930	671.233	-1.57726	0.266768	-5.91248	3.36993e-09	6.68765e-08	AtC3H14	AT1G66810
CARHR189890	290.617	2.54436	0.43062	5.9086	3.4503e-09	6.84063e-08	AtSWEET12	AT5G23660
CARHR253960	10351.8	1.68289	0.285007	5.90472	3.53238e-09	6.9901e-08	CARHR253960	AT4G12290
CARHR062290	3027.26	1.58881	0.269085	5.90449	3.53741e-09	6.99342e-08	ATELF5A-3	AT1G69410
CARHR293540	2422.28	-2.48522	0.420926	-5.90416	3.54439e-09	7.00059e-08	CARHR293540	AT2G17230
CARHR065120	286.656	-1.50118	0.254455	-5.89961	3.64371e-09	7.18316e-08	AT1G72280	AT1G72280
CARHR195630	823.028	1.11914	0.18972	5.89888	3.65977e-09	7.20802e-08	AtPEX19-2	AT5G17550
CARHR147590	1334.86	1.5033	0.2555	5.88376	4.01054e-09	7.89144e-08	Mate efflux family protein	AT3G26590
CARHR246190	522.863	-3.06037	0.520155	-5.88358	4.01492e-09	7.89261e-08	CARHR246190	AT4G37800
CARHR190480	2647.09	1.13213	0.192501	5.88115	4.07437e-09	8.00194e-08	AT5G23050	AT5G23050
CARHR158070	258.048	2.56835	0.436758	5.88049	4.09042e-09	8.02591e-08	CARHR158070	AT3G49210
CARHR223400	1004.75	-1.81659	0.309162	-5.87586	4.20662e-09	8.24616e-08	ATHB-2	AT4G16780
CARHR206920	1408.32	1.20892	0.20595	5.86996	4.35897e-09	8.53679e-08	LETM1-like protein	AT5G06220
CARHR073330	1904.29	1.36307	0.232337	5.86676	4.44398e-09	8.69512e-08	AT1G79600	AT1G79600
CARHR085970	1899.43	1.31806	0.224792	5.86346	4.53325e-09	8.86148e-08	Protein of unknown function (DUF604)	AT3G11420
CARHR037740	77.1972	2.84956	0.486228	5.86054	4.61353e-09	9.00999e-08	CARHR037740	AT1G48100
CARHR278080	2707.93	1.37113	0.234449	5.84829	4.96638e-09	9.69001e-08	CARHR278080	AT5G64170
CARHR194520	1872.37	-0.945081	0.161628	-5.84725	4.99758e-09	9.73962e-08	Plant protein of unknown function (DUF946)	AT5G18490
CARHR128600	2079.59	-1.47343	0.251992	-5.84713	5.00114e-09	9.73962e-08	Protein of unknown function	AT2G34510
CARHR232760	723.495	-1.07536	0.183919	-5.84689	5.00835e-09	9.74457e-08	CARHR232760	AT4G25350
CARHR249420	218.784	-1.89891	0.324801	-5.84637	5.02417e-09	9.7481e-08	NC domain-containing protein-like protein	AT4G00905
CARHR292270	5083.09	-1.34216	0.229565	-5.84651	5.01985e-09	9.7481e-08	Eukaryotic aspartyl protease family protein	AT1G66180
CARHR275440	965.542	1.30981	0.224049	5.84609	5.03257e-09	9.75534e-08	ATMSRA1	AT5G61640
CARHR277920	91.3868	-3.55345	0.607884	-5.84561	5.04711e-09	9.77445e-08	ATSAL2	AT5G64000
CARHR042540	2146.57	2.37524	0.406547	5.84247	5.14327e-09	9.95144e-08	ATBG1	AT1G52400
CARHR135960	4760.07	1.28747	0.220444	5.84035	5.20924e-09	1.00698e-07	CARHR135960	AT2G40840
CARHR256500	1220.25	-1.17605	0.20143	-5.83847	5.26812e-09	1.01742e-07	CARHR256500	AT1G21230
CARHR070540	171.335	1.78201	0.305537	5.83237	5.46471e-09	1.05441e-07	ATSKP2;2	AT1G77000
CARHR005410	1527.73	1.19517	0.204947	5.83163	5.48886e-09	1.05809e-07	Protein of unknown function (DUF1685)	AT1G05870
CARHR277240	1237.39	-1.39338	0.239036	-5.82917	5.57027e-09	1.07279e-07	Protein kinase	AT5G63410
CARHR212170	3104.14	1.77795	0.305133	5.82682	5.64949e-09	1.08705e-07	ATCIPK14	AT5G01820
CARHR291090	1938.11	-1.55058	0.266209	-5.82468	5.72218e-09	1.10002e-07	ATCK1	AT1G71697
CARHR073370	2011.93	1.36071	0.233621	5.82444	5.73037e-09	1.10058e-07	Kinase	AT1G79640
CARHR203760	3306	1.38143	0.237229	5.82319	5.77353e-09	1.10683e-07	Octicosapeptide/Phox/Bem1p domain-containing protein kinase	AT5G09620
CARHR195310	1944.74	1.73837	0.298736	5.81907	5.91766e-09	1.13342e-07	CARHR195310	AT5G17860
CARHR105070	344.729	1.41807	0.243865	5.81497	6.06459e-09	1.1605e-07	BEST Arabidopsis thaliana protein match is: Sterile alpha motif (SAM) domain-containing protein	AT2G12462
CARHR101140	32.0412	4.46081	0.76736	5.81319	6.12931e-09	1.17181e-07	Protein kinase family protein	AT3G24790
CARHR070130	3546.59	-0.858112	0.147647	-5.8119	6.17677e-09	1.1798e-07	squamosa promoter binding protein-like 14	AT1G76580
CARHR281390	1075.23	0.949895	0.163477	5.81058	6.22553e-09	1.18803e-07	CARHR281390	AT5G66320
CARHR134270	462.16	-1.59923	0.275343	-5.80812	6.31794e-09	1.20346e-07	CARHR134270	AT2G39420
CARHR019290	1102.25	1.06144	0.182751	5.80812	6.31784e-09	1.20346e-07	CARHR019290	AT1G18660
CARHR257840	69.2571	-2.48785	0.4289	-5.80055	6.60993e-09	1.25565e-07	F-box family protein	AT5G50450
CARHR234590	455.248	-1.22603	0.211361	-5.80065	6.60597e-09	1.25565e-07	RNI-like superfamily protein	AT4G26980
CARHR008640	1861.27	-1.65483	0.285285	-5.8006	6.60773e-09	1.25565e-07	ATEDR1	AT1G08720
CARHR250220	146.105	2.49567	0.430279	5.80012	6.62693e-09	1.25773e-07	CARHR250220	AT4G01450
CARHR090810	1742.88	-1.06796	0.184135	-5.79985	6.63724e-09	1.25854e-07	Signal peptidase complex catalytic subunit Sec11	AT3G15710
CARHR063760	189.529	-1.67873	0.289567	-5.79737	6.73647e-09	1.2762e-07	Protein of Unknown Function (DUF239)	AT1G70550
CARHR206420	709.606	2.73771	0.472477	5.79438	6.85749e-09	1.29795e-07	AtLEA4-5	AT5G06760
CARHR273590	786.8	1.28129	0.22123	5.79166	6.9693e-09	1.31792e-07	unknown protein; FUNCTIONS IN: molecular_function unknown; INVOLVED IN: biological_process unknown; LOCATED IN: nucleus; EXPRESSED IN: 24 plant structures; EXPRESSED DURING: 15 growth stages; Has 30201 Blast hits to 17322 proteins in 780 species: Archae - 12; Bacteria - 1396; Metazoa - 17338; Fungi - 3422; Plants - 5037; Viruses - 0; Other Eukaryotes - 2996 (source: NCBI BLink)	AT5G59960
CARHR144880	443.189	-1.27465	0.220337	-5.78499	7.2517e-09	1.36884e-07	ATPSKR1	AT2G02220
CARHR172340	395.175	-1.55748	0.269348	-5.78242	7.36325e-09	1.38864e-07	AtKPI-1	AT3G61980
CARHR042930	65.5745	3.2481	0.56174	5.78221	7.37238e-09	1.38911e-07	Phototropic-responsive NPH3 family protein	AT1G52770
CARHR092970	589.005	1.66559	0.288456	5.77416	7.73361e-09	1.45495e-07	Leucine-rich repeat receptor-like protein kinase	AT3G17640
CARHR064690	1777.44	-2.39282	0.414404	-5.77412	7.73577e-09	1.45495e-07	ATSUC5	AT1G71890
CARHR059880	529.57	1.60353	0.27774	5.77348	7.76495e-09	1.45913e-07	F-box protein	AT1G67340
CARHR206220	3717.99	-1.01619	0.176016	-5.77329	7.77367e-09	1.45945e-07	LOCATED IN: chloroplast; EXPRESSED IN: 15 plant structures; EXPRESSED DURING: 7 growth stages; BEST Arabidopsis thaliana protein match is: nucleolar protein gar2-related	AT5G06930
CARHR275180	268.031	2.00269	0.346902	5.77307	7.78417e-09	1.46011e-07	AtMYB28	AT5G61420
CARHR029910	563.785	1.95436	0.338566	5.77247	7.81175e-09	1.46397e-07	CARHR029910	AT1G30500
CARHR147010	623.657	-1.15329	0.199932	-5.76842	8.00202e-09	1.49828e-07	CARHR147010	AT3G26020
CARHR160880	38.0241	3.57523	0.619876	5.76765	8.03826e-09	1.50237e-07	AT3G51300	AT3G51300
CARHR280510	908.698	1.15927	0.200993	5.76773	8.03457e-09	1.50237e-07	F-box family protein	AT5G67140
CARHR012800	1086.69	1.58968	0.275637	5.76729	8.05549e-09	1.5029e-07	ATCCS	AT1G12520
CARHR252250	14938.5	0.871407	0.151094	5.76732	8.05424e-09	1.5029e-07	CARHR252250	AT4G05320
CARHR138080	3541.88	1.60832	0.278977	5.76506	8.16282e-09	1.52156e-07	ATPAO2	AT2G43020
CARHR013760	769.684	-1.35416	0.235102	-5.75989	8.41706e-09	1.56755e-07	unknown protein; BEST Arabidopsis thaliana protein match is: unknown protein	AT1G13390
CARHR102180	429.277	-1.49463	0.259657	-5.7562	8.60304e-09	1.60076e-07	Zinc transport protein zntB	AT2G04305
CARHR041860	2575.47	-1.16914	0.203119	-5.75593	8.61673e-09	1.60188e-07	AT1G51700	AT1G51700
CARHR227360	684.752	1.69242	0.294073	5.7551	8.65909e-09	1.60833e-07	AtBBE18	AT4G20820
CARHR248370	848.511	-1.09759	0.190759	-5.75379	8.72624e-09	1.61936e-07	Protein kinase	AT4G00300
CARHR226140	62.6738	-3.23186	0.562067	-5.74996	8.92663e-09	1.65068e-07	CARHR226140	AT4G19230
CARHR075740	530.582	-1.52601	0.26539	-5.75007	8.92082e-09	1.65068e-07	AtHIR2	AT3G01290
CARHR232880	746.38	1.77909	0.309441	5.74938	8.95696e-09	1.65407e-07	AT4G25450	AT4G25450
CARHR183280	2453.43	-1.5675	0.272641	-5.74931	8.96082e-09	1.65407e-07	RING finger protein	AT5G48655
CARHR215440	109.405	-3.12012	0.542949	-5.74661	9.10483e-09	1.67717e-07	U-box domain-containing protein	AT5G37490
CARHR277300	437.111	-4.55058	0.791868	-5.74663	9.1037e-09	1.67717e-07	CARHR277300	AT5G63450
CARHR208790	1053.13	-1.14865	0.199886	-5.74652	9.1101e-09	1.67717e-07	BUP	AT5G04480
CARHR178050	739.363	-1.08402	0.188757	-5.74293	9.305e-09	1.71155e-07	Nucleotide-diphospho-sugar transferase family protein	AT5G44820
CARHR058420	2394.91	-1.00633	0.175297	-5.74074	9.4264e-09	1.73235e-07	CARHR058420	AT1G66430
CARHR167260	641.835	1.20498	0.209997	5.73806	9.57676e-09	1.75843e-07	unknown protein; FUNCTIONS IN: molecular_function unknown; INVOLVED IN: biological_process unknown; LOCATED IN: endomembrane system; Has 30201 Blast hits to 17322 proteins in 780 species: Archae - 12; Bacteria - 1396; Metazoa - 17338; Fungi - 3422; Plants - 5037; Viruses - 0; Other Eukaryotes - 2996 (source: NCBI BLink)	AT3G57062
CARHR127380	10600.7	2.31336	0.403269	5.73651	9.66494e-09	1.77307e-07	AtCLO3	AT2G33380
CARHR247060	1292.22	-1.78659	0.311494	-5.73555	9.71963e-09	1.78153e-07	CARHR247060	AT4G39670
CARHR251540	573.071	-2.18414	0.38099	-5.7328	9.87872e-09	1.80911e-07	AtBRN1	AT4G03110
CARHR147500	1027.91	1.87646	0.32764	5.72719	1.0211e-08	1.86831e-07	Octicosapeptide/Phox/Bem1p domain-containing protein kinase	AT3G26510
CARHR216180	39.4172	-4.1269	0.720722	-5.72607	1.02785e-08	1.87902e-07	AT5G36920	AT5G36920
CARHR128370	7214.31	-0.975222	0.170454	-5.72133	1.05692e-08	1.92878e-07	S-adenosyl-L-methionine-dependent methyltransferases superfamily protein	AT2G34300
CARHR150990	65008.5	1.93568	0.338376	5.72051	1.06206e-08	1.93647e-07	AtXTH31	AT3G44990
CARHR152330	423.32	-1.58066	0.276449	-5.71775	1.07945e-08	1.96646e-07	UPF0414 transmembrane protein C20orf30 homolog	AT3G29170
CARHR097690	1238.56	1.29152	0.226049	5.71346	1.107e-08	2.01489e-07	CARHR097690	AT3G21750
CARHR060070	772.247	-2.15111	0.376516	-5.71319	1.10875e-08	2.01632e-07	ATLUP2	AT1G78960
CARHR005630	494.823	-1.25422	0.219633	-5.71053	1.12623e-08	2.04632e-07	CARHR005630	AT1G06130
CARHR021790	1871.5	1.55228	0.271849	5.71007	1.12931e-08	2.04896e-07	2-oxoisovalerate dehydrogenase subunit alpha	AT1G21400
CARHR163550	4319.31	-1.65638	0.290083	-5.71002	1.12964e-08	2.04896e-07	AtPPa4	AT3G53620
CARHR260370	366.54	1.4402	0.25225	5.70942	1.13362e-08	2.05439e-07	AtMYB6	AT4G09460
CARHR019730	975.164	-1.57957	0.277142	-5.6995	1.20161e-08	2.17573e-07	Cupin family protein	AT1G19130
CARHR010130	463.142	-2.46931	0.433423	-5.69723	1.21767e-08	2.20098e-07	Protein of unknown function (DUF1005)	AT1G10020
CARHR099180	22.8482	-4.33191	0.760406	-5.69683	1.22052e-08	2.20423e-07	AtERF98	AT3G23230
CARHR095500	1413.32	-1.8638	0.327175	-5.69667	1.22173e-08	2.20449e-07	Transmembrane protein 53-B	AT3G19970
CARHR243670	162.394	2.06	0.36175	5.69454	1.23703e-08	2.22633e-07	CARHR243670	AT4G35350
CARHR149860	276.996	-1.9214	0.337394	-5.69482	1.23505e-08	2.22633e-07	CARHR149860	AT3G28210
CARHR279510	384.117	-1.33338	0.23415	-5.69455	1.23696e-08	2.22633e-07	AtRLCK VI_A3	AT5G65530
CARHR122670	161.905	1.84607	0.324364	5.69136	1.26035e-08	2.2644e-07	ATSMO2	AT2G29390
CARHR147260	1760.08	1.47077	0.25862	5.687	1.29288e-08	2.31886e-07	CARHR147260	AT3G26230
CARHR084770	10137.4	-1.5939	0.280358	-5.68521	1.30651e-08	2.34129e-07	Calpain-2 catalytic subunit	AT3G10300
CARHR025110	73.6464	2.58854	0.455597	5.68165	1.33399e-08	2.38849e-07	CARHR025110	AT1G26820
CARHR066220	950.907	1.04444	0.183898	5.67948	1.35105e-08	2.41696e-07	Protein of unknown function (DUF789)	AT1G73210
CARHR219180	1101.16	1.63596	0.288135	5.67775	1.36476e-08	2.43939e-07	CARHR219180	AT4G13550
CARHR233590	4299.67	1.68631	0.297031	5.67723	1.36896e-08	2.4448e-07	AT4G26080	AT4G26080
CARHR236000	464.495	1.58519	0.279228	5.67706	1.3703e-08	2.44511e-07	unknown protein; FUNCTIONS IN: molecular_function unknown; INVOLVED IN: biological_process unknown; LOCATED IN: chloroplast; EXPRESSED IN: 23 plant structures; EXPRESSED DURING: 15 growth stages; Has 45 Blast hits to 45 proteins in 11 species: Archae - 0; Bacteria - 0; Metazoa - 0; Fungi - 0; Plants - 45; Viruses - 0; Other Eukaryotes - 0 (source: NCBI BLink)	AT4G28290
CARHR239430	9481.11	-1.20776	0.212807	-5.67536	1.38395e-08	2.46735e-07	ATWRKY11	AT4G31550
CARHR009290	44113	1.09309	0.192677	5.67315	1.40198e-08	2.49736e-07	Protein of unknown function	AT1G09310
CARHR264710	483.751	-1.6296	0.287385	-5.67043	1.42441e-08	2.53515e-07	CARHR264710	AT5G51830
CARHR024230	89.6313	-3.17476	0.560011	-5.66909	1.43556e-08	2.55283e-07	unknown protein; LOCATED IN: endomembrane system; EXPRESSED IN: 18 plant structures; EXPRESSED DURING: 12 growth stages; BEST Arabidopsis thaliana protein match is: unknown protein	AT1G23830
CARHR202210	1673.09	1.59792	0.281911	5.66818	1.44323e-08	2.56428e-07	serine-rich protein-related	AT5G11090
CARHR237800	7347.87	-1.44765	0.255445	-5.66717	1.45178e-08	2.5751e-07	AT4G29900	AT4G29900
CARHR070340	246.271	2.23721	0.394901	5.66523	1.46826e-08	2.5977e-07	AtVTL2	AT1G76800
CARHR279420	715.867	-1.80251	0.318165	-5.66532	1.46747e-08	2.5977e-07	unknown protein; INVOLVED IN: biological_process unknown; EXPRESSED IN: 22 plant structures; EXPRESSED DURING: 13 growth stages; BEST Arabidopsis thaliana protein match is: unknown protein	AT5G65440
CARHR189640	705.576	2.17315	0.38363	5.66471	1.47275e-08	2.60344e-07	unknown protein; FUNCTIONS IN: molecular_function unknown; INVOLVED IN: biological_process unknown; LOCATED IN: endoplasmic reticulum; EXPRESSED IN: 24 plant structures; EXPRESSED DURING: 13 growth stages; BEST Arabidopsis thaliana protein match is: unknown protein	AT5G23920
CARHR160350	431.452	1.64573	0.290775	5.65981	1.51543e-08	2.67211e-07	CARHR160350	AT3G50810
CARHR022510	650.198	1.84003	0.325096	5.65995	1.51416e-08	2.67211e-07	Protein of unknown function (DUF581)	AT1G22160
CARHR046870	1828.71	-2.06184	0.364407	-5.65807	1.53088e-08	2.69706e-07	Late embryogenesis abundant (LEA) hydroxyproline-rich glycoprotein family	AT1G64065
CARHR123050	492.785	-1.21424	0.214837	-5.65193	1.58659e-08	2.79285e-07	UDP-Glycosyltransferase superfamily protein	AT2G29710
CARHR170920	685.171	1.31804	0.233578	5.64284	1.67266e-08	2.9394e-07	unknown protein; BEST Arabidopsis thaliana protein match is: unknown protein	AT3G60520
CARHR120530	1991.75	1.31895	0.233916	5.63854	1.71493e-08	3.01115e-07	unknown protein; BEST Arabidopsis thaliana protein match is: unknown protein	AT2G27830
CARHR024900	1851.65	0.941682	0.167061	5.63675	1.73294e-08	3.04021e-07	unknown protein; BEST Arabidopsis thaliana protein match is: unknown protein	AT1G27020
CARHR074630	493.863	2.15785	0.382837	5.63646	1.73579e-08	3.04266e-07	ATROPGEF12	AT1G79860
CARHR193920	1094.12	-1.13019	0.200901	-5.62561	1.84857e-08	3.23492e-07	SNARE associated Golgi protein family	AT5G19070
CARHR207010	93.3096	2.06516	0.367289	5.62273	1.87966e-08	3.28658e-07	unknown protein; BEST Arabidopsis thaliana protein match is: unknown protein	AT5G06280
CARHR132830	35.3327	-4.35697	0.774955	-5.62223	1.88512e-08	3.29336e-07	CARHR132830	AT2G38240
CARHR076200	2024.03	-1.19556	0.21275	-5.61955	1.91455e-08	3.33918e-07	ATRGP1	AT3G02230
CARHR121760	275.647	-2.05957	0.366978	-5.61223	1.9973e-08	3.48061e-07	ATEXO70H8	AT2G28650
CARHR035480	121.047	2.97997	0.531101	5.61092	2.01249e-08	3.50123e-07	CARHR035480	AT1G43790
CARHR197230	87.5029	-2.33122	0.41555	-5.60997	2.02356e-08	3.51756e-07	AtCXE17	AT5G16080
CARHR008470	2433.37	1.4985	0.267127	5.60969	2.02686e-08	3.52036e-07	AT1G08570	AT1G08570
CARHR017560	49.2959	2.98766	0.532639	5.60916	2.03308e-08	3.52823e-07	unknown protein; FUNCTIONS IN: molecular_function unknown; INVOLVED IN: biological_process unknown; LOCATED IN: endomembrane system; BEST Arabidopsis thaliana protein match is: unknown protein	AT1G17030
CARHR007380	5165.16	3.58023	0.639398	5.59937	2.1513e-08	3.73029e-07	Pentatricopeptide repeat-containing protein	AT1G07590
CARHR242800	83.8824	-2.69598	0.481547	-5.59857	2.16125e-08	3.74133e-07	CARHR242800	AT4G34600
CARHR001150	157.29	-1.95496	0.349287	-5.597	2.1809e-08	3.77222e-07	Eukaryotic aspartyl protease family protein	AT1G01300
CARHR213740	2020.51	-2.67213	0.477435	-5.59685	2.18286e-08	3.77249e-07	AtLHT1	AT5G40780
CARHR009470	436.63	1.86632	0.334183	5.58474	2.34047e-08	4.04152e-07	Cinnamoyl CoA reductase-like protein	AT1G09500
CARHR197350	1344.25	1.4967	0.268041	5.58385	2.35251e-08	4.05895e-07	CARHR197350	AT5G15950
CARHR099840	4894.72	1.304	0.233568	5.58295	2.36477e-08	4.07675e-07	AtPNP-R1	AT3G23840
CARHR280380	2627.18	-1.20135	0.215267	-5.58077	2.39457e-08	4.1247e-07	CARHR280380	AT5G67250
CARHR052060	361.249	1.38195	0.247717	5.57873	2.42277e-08	4.16983e-07	CARHR052060	AT1G60989
CARHR028970	1820.61	-1.32427	0.237861	-5.5674	2.58563e-08	4.43915e-07	GDSL esterase/lipase	AT1G29660
CARHR122330	311.617	-1.80503	0.324363	-5.56485	2.62384e-08	4.49736e-07	GRAS family transcription factor	AT2G29065
CARHR089160	981.652	-2.11001	0.379387	-5.56163	2.67262e-08	4.57721e-07	Subtilisin-like serine protease	AT3G14240
CARHR199220	1517.12	-1.17207	0.21078	-5.56066	2.68754e-08	4.59899e-07	Nodulin-like / Major Facilitator Superfamily protein	AT5G14120
CARHR027380	1608.55	-1.48965	0.268116	-5.55601	2.76019e-08	4.71945e-07	CARHR027380	AT1G27950
CARHR157140	34.864	-3.44841	0.621007	-5.55293	2.80914e-08	4.79921e-07	ATBT2	AT3G48360
CARHR226720	2011.37	-1.42725	0.25728	-5.54746	2.89857e-08	4.9439e-07	ATKUP9	AT4G19960
CARHR134790	391.937	-1.67921	0.302773	-5.54609	2.92136e-08	4.97871e-07	unknown protein; BEST Arabidopsis thaliana protein match is: unknown protein	AT2G39870
CARHR112180	444.944	1.26733	0.228543	5.54526	2.93524e-08	4.99828e-07	BBX18	AT2G21320
CARHR023910	6410.58	-1.2632	0.227849	-5.54402	2.95613e-08	5.02976e-07	AT1G23490	AT1G23490
CARHR187520	1011.12	1.36195	0.245688	5.54344	2.96589e-08	5.04225e-07	ATKO1	AT5G25900
CARHR097500	293.029	3.21786	0.58056	5.54269	2.97865e-08	5.05983e-07	AtDMP2	AT3G21550
CARHR074300	1596.39	1.41661	0.255769	5.53862	3.04862e-08	5.17447e-07	unknown protein; FUNCTIONS IN: molecular_function unknown; INVOLVED IN: biological_process unknown; LOCATED IN: plasma membrane; EXPRESSED IN: 21 plant structures; EXPRESSED DURING: 10 growth stages; BEST Arabidopsis thaliana protein match is: unknown protein	AT1G80180
CARHR261210	475.614	1.39689	0.252301	5.53658	3.08428e-08	5.23075e-07	ATSPS4F	AT4G10120
CARHR198880	1553.53	-1.31112	0.236892	-5.53467	3.11809e-08	5.2838e-07	S-adenosyl-L-methionine-dependent methyltransferases superfamily protein	AT5G14430
CARHR217120	1827.76	-1.12152	0.202698	-5.53294	3.14902e-08	5.33189e-07	BPL4	AT5G32450
CARHR184840	7301.88	-1.311	0.236969	-5.53235	3.15972e-08	5.34566e-07	CARHR184840	AT2G23810
CARHR143030	835.031	-1.16125	0.209967	-5.53063	3.1908e-08	5.39388e-07	CARHR143030	AT2G47630
CARHR096260	680.444	2.16348	0.391288	5.52913	3.21814e-08	5.43568e-07	ATPAP18	AT3G20500
CARHR043310	122.985	1.94029	0.351192	5.52487	3.29735e-08	5.56048e-07	CARHR043310	AT1G53090
CARHR267530	2295.36	1.54854	0.280393	5.52276	3.33711e-08	5.62299e-07	ATCNGC4	AT5G54250
CARHR130830	196.428	-1.74019	0.315114	-5.52242	3.34357e-08	5.62933e-07	Haloacid dehalogenase-like hydrolase (HAD) superfamily protein	AT2G36540
CARHR135140	1124.55	1.62893	0.295179	5.51844	3.42025e-08	5.7538e-07	CARHR135140	AT2G40130
CARHR226000	19044.9	-1.44456	0.261822	-5.51736	3.44137e-08	5.78466e-07	CARHR226000	AT4G19120
CARHR214050	646.125	-1.22494	0.222599	-5.50289	3.73621e-08	6.27521e-07	Zinc finger CCHC domain-containing protein	AT5G38600
CARHR145530	614.981	1.13492	0.20635	5.49998	3.79837e-08	6.37449e-07	AT2G03200	AT2G03200
CARHR147690	163.212	-2.32179	0.422189	-5.49939	3.81101e-08	6.38152e-07	ATSNM1	AT3G26680
CARHR167880	369.23	2.78076	0.505634	5.49956	3.80746e-08	6.38152e-07	Carboxyl terminal protease-like protein	AT3G57680
CARHR018600	1422.18	1.81922	0.330834	5.49889	3.82199e-08	6.39357e-07	DUF895 domain membrane protein	AT1G18010
CARHR123640	550.5	-1.50424	0.273589	-5.49817	3.83763e-08	6.41458e-07	Pseudouridine synthase family protein	AT2G30320
CARHR025890	90.5749	-3.40388	0.619113	-5.49799	3.84143e-08	6.4158e-07	AtTEM1	AT1G25560
CARHR039980	1426.07	-1.02448	0.186367	-5.49712	3.86048e-08	6.44246e-07	ATTRB1	AT1G49950
CARHR265130	1031.18	-0.911382	0.165922	-5.49285	3.95496e-08	6.59486e-07	ATARLB1	AT5G52210
CARHR193130	2707.61	-1.2098	0.2203	-5.49162	3.98275e-08	6.6359e-07	CARHR193130	AT5G19780
CARHR125210	1699.28	1.22757	0.223869	5.48341	4.17198e-08	6.94565e-07	Protein of unknown function (DUF1685)	AT2G31560
CARHR264390	213.647	-1.48181	0.270418	-5.4797	4.26047e-08	7.08731e-07	AT5G51590	AT5G51590
CARHR211350	368.544	1.31613	0.240232	5.47859	4.28728e-08	7.12056e-07	ATROPGEF7	AT5G02010
CARHR155610	8460.15	2.37762	0.4341	5.47712	4.32302e-08	7.17422e-07	ATPHS2	AT3G46970
CARHR083380	64.9148	-2.84219	0.518947	-5.47684	4.32991e-08	7.17805e-07	unknown protein; BEST Arabidopsis thaliana protein match is: unknown protein	AT3G09032
CARHR061910	313.532	-1.78957	0.326758	-5.47675	4.33221e-08	7.17805e-07	AT1G69040	AT1G69040
CARHR211550	1402.48	1.53479	0.280415	5.47328	4.41773e-08	7.31395e-07	CARHR211550	AT5G01220
CARHR156300	435.602	1.79654	0.328256	5.47297	4.42545e-08	7.32093e-07	AtTCP14	AT3G47620
CARHR062920	3737.88	-1.00958	0.184502	-5.47193	4.45158e-08	7.35833e-07	AtHIR1	AT1G69840
CARHR085090	115.997	-2.23679	0.409025	-5.46859	4.53636e-08	7.4866e-07	CARHR085090	AT3G10570
CARHR268370	225.477	-2.9326	0.536406	-5.46712	4.57402e-08	7.5428e-07	GDSL esterase/lipase	AT5G55050
CARHR234900	7520.12	-1.33959	0.245085	-5.46583	4.60735e-08	7.59176e-07	CARHR234900	AT4G27260
CARHR021280	315.494	2.1439	0.392297	5.465	4.62903e-08	7.62147e-07	CARHR021280	AT1G20850
CARHR007440	3808.7	-1.23032	0.225146	-5.46454	4.64102e-08	7.63519e-07	Kinase	AT1G07650
CARHR198370	48.6568	3.1217	0.571307	5.46413	4.65175e-08	7.64682e-07	Major facilitator superfamily protein	AT5G14940
CARHR285250	1055.37	-1.81327	0.33193	-5.46282	4.68626e-08	7.69748e-07	Protein of unknown function (DUF3527)	AT5G59020
CARHR140590	31.6743	-3.35296	0.613893	-5.4618	4.71325e-08	7.73574e-07	BEN1	AT2G45400
CARHR251980	3092.98	-1.15252	0.211035	-5.46126	4.72755e-08	7.75311e-07	ATGSL05	AT4G03550
CARHR069150	24490.3	1.06834	0.195668	5.45994	4.76285e-08	7.80487e-07	CARHR069150	AT1G75750
CARHR191150	51.1523	-3.06418	0.561524	-5.45689	4.84534e-08	7.92759e-07	AT5G22380	AT5G22380
CARHR012540	28543.1	1.39008	0.25477	5.45623	4.8634e-08	7.94469e-07	ATBETAFRUCT4	AT1G12240
CARHR164600	72.6084	2.26675	0.415474	5.45582	4.87461e-08	7.95679e-07	AT3g54680/T5N23_40	AT3G54680
CARHR145220	4369.6	0.880869	0.161511	5.45392	4.92719e-08	8.03633e-07	Protein kinase	AT2G02780
CARHR078840	379.518	-1.64328	0.301541	-5.44959	5.04869e-08	8.22806e-07	CARHR078840	AT3G04630
CARHR212230	608.904	1.75728	0.322497	5.44896	5.06643e-08	8.25053e-07	CARHR212230	AT5G01880
CARHR029790	1448.31	2.00965	0.36898	5.4465	5.1372e-08	8.35275e-07	AT1G30420	AT1G30420
CARHR250800	2346.48	-0.922843	0.169437	-5.44653	5.13608e-08	8.35275e-07	ATXT2	AT4G02500
CARHR188940	190.203	3.57436	0.656539	5.44424	5.2027e-08	8.45266e-07	AT5G24470	AT5G24470
CARHR040470	716.735	-1.50988	0.277407	-5.44282	5.24433e-08	8.51368e-07	ATHKL1	AT1G50460
CARHR285570	974.901	1.74498	0.32077	5.43999	5.32849e-08	8.64357e-07	unknown protein; BEST Arabidopsis thaliana protein match is: unknown protein	AT5G59050
CARHR122970	2459.72	1.49326	0.274585	5.43822	5.38141e-08	8.72265e-07	AT2G29650	AT2G29650
CARHR194470	1167.13	-1.17167	0.21573	-5.4312	5.59748e-08	9.06584e-07	Zinc finger CCCH domain-containing protein	AT5G18550
CARHR015820	1713.95	1.57776	0.290589	5.42954	5.64979e-08	9.14346e-07	CARHR015820	AT1G15290
CARHR054790	1917.76	-1.21406	0.2237	-5.4272	5.72455e-08	9.23582e-07	Kinase family protein	AT1G56720
CARHR139310	1483.84	1.51401	0.279006	5.42644	5.74887e-08	9.26788e-07	CARHR139310	AT2G44130
CARHR088580	569.431	0.987532	0.182066	5.42403	5.8269e-08	9.38643e-07	AtIDD11	AT3G13810
CARHR173500	658.488	1.40921	0.260223	5.4154	6.11513e-08	9.83556e-07	ATTKL	AT3G63180
CARHR220640	1253.11	0.930219	0.171801	5.41451	6.1456e-08	9.87696e-07	ATECI2	AT4G14430
CARHR247140	945.893	-2.18946	0.404692	-5.41018	6.29601e-08	1.00954e-06	Kelch repeat-containing protein	AT4G39580
CARHR028670	5253.69	-0.92274	0.1706	-5.4088	6.34494e-08	1.0166e-06	ATPUB17	AT1G29340
CARHR191880	1183.73	2.00715	0.371736	5.39939	6.6868e-08	1.07055e-06	AO1	AT5G20960
CARHR210170	843.64	-1.18845	0.220221	-5.39661	6.79108e-08	1.08475e-06	RING/FYVE/PHD zinc finger superfamily protein	AT5G03180
CARHR071870	2595.7	0.95665	0.177349	5.39417	6.88406e-08	1.09877e-06	ATGSTU20	AT1G78370
CARHR246580	3103.42	1.72987	0.32127	5.38446	7.26624e-08	1.158e-06	ATHB-16	AT4G40060
CARHR012500	94.5631	2.1684	0.402739	5.38413	7.27975e-08	1.15926e-06	Plant protein of unknown function (DUF827)	AT1G12150
CARHR171500	1176.67	-1.37704	0.255778	-5.38371	7.29649e-08	1.16104e-06	BAP1	AT3G61190
CARHR089130	165.844	-1.96162	0.36458	-5.3805	7.42785e-08	1.18104e-06	CARHR089130	AT3G14225
CARHR136540	6518.66	-0.921539	0.171299	-5.37972	7.46023e-08	1.18529e-06	CARHR136540	AT2G41420
CARHR200230	480.249	-2.79767	0.520379	-5.37621	7.60709e-08	1.20679e-06	CARHR200230	AT5G13220
CARHR192980	21.5803	-4.14898	0.77184	-5.37544	7.63974e-08	1.20921e-06	Peroxidase	AT5G19880
CARHR051340	1541.03	-1.48487	0.276265	-5.37481	7.66638e-08	1.21251e-06	Protein of unknown function (DUF761)	AT1G61260
CARHR019170	103.75	-2.12509	0.395526	-5.37281	7.75187e-08	1.2251e-06	Kinesin-like protein	AT1G18550
CARHR142030	6566.04	1.31232	0.244338	5.37091	7.83415e-08	1.23717e-06	ATHB-7	AT2G46680
CARHR172750	2693.89	-1.83347	0.341532	-5.36837	7.94495e-08	1.25372e-06	ATBZIP53	AT3G62420
CARHR229420	211.895	-1.75108	0.326207	-5.36798	7.96223e-08	1.25549e-06	Methyltransferase type 11	AT4G22530
CARHR274720	936.969	-1.15281	0.214772	-5.3676	7.97929e-08	1.25724e-06	ATEXO70E2	AT5G61010
CARHR065940	1263.98	-1.19424	0.222522	-5.36686	8.01179e-08	1.2614e-06	CARHR065940	AT1G72970
CARHR225630	15671.9	-0.799375	0.148964	-5.36625	8.0392e-08	1.26477e-06	ATCESA8	AT4G18780
CARHR001900	2026.61	1.45273	0.270818	5.36421	8.13061e-08	1.27818e-06	RING/FYVE/PHD zinc finger-containing protein	AT1G02610
CARHR129440	615.827	-1.89772	0.353812	-5.36362	8.15688e-08	1.28135e-06	CARHR129440	AT2G35290
CARHR272320	759.573	1.08229	0.201859	5.36162	8.24778e-08	1.29368e-06	Cinnamoyl-CoA reductase family	AT5G58490
CARHR149660	261.823	1.95301	0.364278	5.36132	8.26159e-08	1.2939e-06	Receptor protein kinase	AT3G28040
CARHR098180	21.8793	-4.14569	0.773489	-5.35973	8.33486e-08	1.3044e-06	CARHR098180	AT3G22275
CARHR015400	16.3019	4.3099	0.804686	5.356	8.50842e-08	1.33056e-06	atnudt18	AT1G14860
CARHR023840	618.741	1.592	0.297332	5.35428	8.58995e-08	1.34231e-06	ATCAF2	AT1G23400
CARHR163680	2963.55	-1.39205	0.260272	-5.34845	8.87089e-08	1.38414e-06	ATRBL4	AT3G53780
CARHR275080	2005.93	1.91864	0.358745	5.34819	8.88361e-08	1.38509e-06	CARHR275080	AT5G61320
CARHR135600	223.174	1.92652	0.360462	5.34459	9.062e-08	1.41185e-06	Plant protein of unknown function (DUF827)	AT2G40480
CARHR242810	530.568	1.98635	0.372104	5.33815	9.38991e-08	1.45967e-06	ATB2	AT4G34590
CARHR270700	48.36	-3.29596	0.617772	-5.33523	9.54257e-08	1.48229e-06	basic helix-loop-helix (bHLH) DNA-binding family protein	AT5G56960
CARHR211740	981.741	-1.1014	0.206527	-5.33296	9.66241e-08	1.49979e-06	CARHR211740	AT5G01360
CARHR001970	39.7198	-3.48716	0.654145	-5.33087	9.77432e-08	1.51491e-06	unknown protein; FUNCTIONS IN: molecular_function unknown; INVOLVED IN: biological_process unknown; LOCATED IN: mitochondrion; EXPRESSED IN: 10 plant structures; EXPRESSED DURING: LP.04 four leaves visible	AT5G38700
CARHR260080	2529.58	2.29323	0.430178	5.3309	9.77293e-08	1.51491e-06	ATISA3	AT4G09020
CARHR075440	728.898	1.66057	0.311559	5.32987	9.82837e-08	1.52216e-06	CARHR075440	AT3G01510
CARHR006920	829.149	1.13009	0.212132	5.32729	9.96888e-08	1.54277e-06	CARHR006920	AT1G07200
CARHR079270	341.774	1.47781	0.277451	5.32637	1.00198e-07	1.5495e-06	DNAJ heat shock N-terminal domain-containing protein	AT3G04960
CARHR258480	202.716	1.43113	0.268753	5.32507	1.00913e-07	1.5571e-06	ATFRO8	AT5G50160
CARHR125780	338.234	1.35393	0.254255	5.32511	1.00891e-07	1.5571e-06	CARHR125780	AT2G32010
CARHR162720	7072.95	1.19239	0.224043	5.32212	1.02563e-07	1.5814e-06	ATELP	AT3G52850
CARHR101810	3992.52	-1.32641	0.249345	-5.31958	1.04008e-07	1.6025e-06	AHF1	AT3G25500
CARHR149260	1952.36	1.19972	0.225588	5.31819	1.04803e-07	1.61236e-06	ATMDAR4	AT3G27820
CARHR016610	906.053	-1.77252	0.333355	-5.31722	1.05362e-07	1.61977e-06	CARHR016610	AT1G16110
CARHR186650	908.083	-2.20867	0.41549	-5.31582	1.06178e-07	1.63111e-06	CARHR186650	AT5G26920
CARHR171410	4287.13	-0.983286	0.185017	-5.31457	1.06909e-07	1.64113e-06	CARHR171410	AT3G61130
CARHR123340	535.823	-1.71147	0.322214	-5.3116	1.08666e-07	1.66688e-06	CARHR123340	AT2G30040
CARHR229500	567.638	-1.74245	0.32814	-5.3101	1.09566e-07	1.67944e-06	CARHR229500	AT4G22620
CARHR112260	3685.62	1.00363	0.189069	5.30825	1.1068e-07	1.69528e-06	CARHR112260	AT2G21380
CARHR166450	627.957	1.71042	0.322298	5.30695	1.11472e-07	1.70491e-06	unknown protein; Has 39 Blast hits to 39 proteins in 15 species: Archae - 0; Bacteria - 0; Metazoa - 0; Fungi - 0; Plants - 39; Viruses - 0; Other Eukaryotes - 0 (source: NCBI BLink)	AT3G56290
CARHR246860	5475.94	-1.74835	0.329526	-5.30565	1.1227e-07	1.71586e-06	unknown protein; FUNCTIONS IN: molecular_function unknown; INVOLVED IN: biological_process unknown; LOCATED IN: endomembrane system; EXPRESSED IN: 23 plant structures; EXPRESSED DURING: 13 growth stages; Has 20719 Blast hits to 6096 proteins in 607 species: Archae - 22; Bacteria - 3243; Metazoa - 4364; Fungi - 2270; Plants - 237; Viruses - 128; Other Eukaryotes - 10455 (source: NCBI BLink)	AT4G39840
CARHR093300	130.531	-2.17995	0.411101	-5.30272	1.14093e-07	1.74244e-06	AtC2	AT3G17980
CARHR184630	71.6839	2.30634	0.435041	5.30142	1.14906e-07	1.75357e-06	CARHR184630	AT2G23950
CARHR145260	1526.7	1.44114	0.271883	5.30059	1.15431e-07	1.7603e-06	AtMYB88	AT2G02820
CARHR012630	411.718	1.33041	0.25114	5.29749	1.17405e-07	1.7891e-06	unknown protein; INVOLVED IN: biological_process unknown; LOCATED IN: chloroplast; EXPRESSED IN: 21 plant structures; EXPRESSED DURING: 12 growth stages; BEST Arabidopsis thaliana protein match is: unknown protein	AT1G12330
CARHR253780	213.923	-2.33166	0.440375	-5.29471	1.19208e-07	1.81525e-06	CARHR253780	AT4G12420
CARHR017470	81.5237	1.89359	0.357694	5.29388	1.19749e-07	1.82216e-06	Ubiquitin domain-containing protein	AT1G16960
CARHR026260	6028.73	-1.13795	0.214991	-5.29301	1.20321e-07	1.82952e-06	unknown protein; FUNCTIONS IN: molecular_function unknown; INVOLVED IN: response to karrikin; LOCATED IN: endomembrane system; EXPRESSED IN: 23 plant structures; EXPRESSED DURING: 13 growth stages; Has 35333 Blast hits to 34131 proteins in 2444 species: Archae - 798; Bacteria - 22429; Metazoa - 974; Fungi - 991; Plants - 531; Viruses - 0; Other Eukaryotes - 9610 (source: NCBI BLink)	AT1G25275
CARHR082110	1200.01	-1.40463	0.265495	-5.29062	1.21903e-07	1.85088e-06	Protein of unknown function	AT3G07460
CARHR274030	17145.5	1.23265	0.232986	5.29068	1.21863e-07	1.85088e-06	ALP	AT5G60360
CARHR243800	1547.85	1.31664	0.248953	5.28872	1.23178e-07	1.86889e-06	CARHR243800	AT4G35470
CARHR062970	756.802	-1.64238	0.310578	-5.28813	1.2357e-07	1.87347e-06	Protein of unknown function (DUF569)	AT1G69890
CARHR238470	6460.53	-1.09612	0.207352	-5.28625	1.24852e-07	1.89016e-06	Signal recognition particle protein	AT4G30600
CARHR226210	6030.53	-1.17362	0.222035	-5.28576	1.25182e-07	1.89379e-06	CARHR226210	AT4G19420
CARHR074060	46.8155	-2.63176	0.498238	-5.28213	1.27689e-07	1.92892e-06	unknown protein; BEST Arabidopsis thaliana protein match is: unknown protein	AT1G80540
CARHR082010	9499.42	-1.24421	0.235599	-5.28103	1.28457e-07	1.93911e-06	ATPUB9	AT3G07360
CARHR117840	208.092	1.89798	0.359488	5.27967	1.29418e-07	1.95222e-06	CARHR117840	AT2G24260
CARHR083780	20194.3	1.55812	0.29516	5.27891	1.29952e-07	1.95885e-06	ATMT-1	AT3G09390
CARHR279620	218.624	-1.69331	0.321251	-5.27098	1.35698e-07	2.04252e-06	hydroxyproline-rich glycoprotein family protein	AT5G65660
CARHR191390	95.5908	-1.97794	0.375402	-5.26886	1.37276e-07	2.06478e-06	Apoptosis-inducing factor	AT5G22140
CARHR228730	3952.73	1.14114	0.216601	5.26838	1.37634e-07	2.06867e-06	Protein of unknown function	AT4G21930
CARHR142380	264.041	-2.29812	0.436424	-5.2658	1.39584e-07	2.09647e-06	unknown protein; FUNCTIONS IN: molecular_function unknown; INVOLVED IN: biological_process unknown; LOCATED IN: endomembrane system; BEST Arabidopsis thaliana protein match is: unknown protein	AT2G47010
CARHR280420	4552.28	-0.803943	0.15271	-5.26452	1.40557e-07	2.10956e-06	CARHR280420	AT5G67210
CARHR272640	1346.83	-1.08184	0.205611	-5.26156	1.4284e-07	2.14229e-06	CARHR272640	AT5G58730
CARHR268410	1323.86	-0.926554	0.176141	-5.26029	1.43825e-07	2.15552e-06	Rab3 GTPase-activating protein catalytic subunit	AT5G55060
CARHR000270	201.626	-1.41739	0.269478	-5.25975	1.44253e-07	2.16039e-06	CARHR000270	AT1G02065
CARHR081970	675.061	-1.71278	0.325682	-5.25906	1.44793e-07	2.16691e-06	Glucan endo-1	AT3G07320
CARHR268460	1791.37	-1.43046	0.272034	-5.25837	1.45335e-07	2.17346e-06	CARHR268460	AT5G55120
CARHR046890	2338.68	-0.854792	0.16262	-5.25638	1.46922e-07	2.19405e-06	ATRBOH F	AT1G64060
CARHR245710	1077.66	1.49338	0.284137	5.25585	1.4734e-07	2.19873e-06	CARHR245710	AT4G37310
CARHR088190	224.592	-2.77971	0.529224	-5.25243	1.50104e-07	2.23677e-06	AT3G13520	AT3G13520
CARHR068660	1267.04	-0.890287	0.169548	-5.25095	1.51317e-07	2.25324e-06	AUL1	AT1G75310
CARHR015270	2445.33	-0.814195	0.155068	-5.25057	1.5163e-07	2.25468e-06	CARHR015270	AT1G14740
CARHR169420	63.2431	-2.52183	0.480495	-5.24841	1.53419e-07	2.27966e-06	CARHR169420	AT3G59010
CARHR213260	590.375	1.06356	0.202649	5.24827	1.53538e-07	2.27981e-06	unknown protein; INVOLVED IN: biological_process unknown; LOCATED IN: chloroplast; BEST Arabidopsis thaliana protein match is: unknown protein	AT5G41110
CARHR090240	496.052	1.37561	0.262265	5.24514	1.56165e-07	2.31552e-06	Protein phosphatase 2C family protein	AT3G15260
CARHR085240	665.252	-1.13506	0.216419	-5.24475	1.56498e-07	2.31552e-06	ATCPK2	AT3G10660
CARHR143730	1352.71	-1.24202	0.236805	-5.2449	1.56364e-07	2.31552e-06	CARHR143730	AT2G01190
CARHR065690	2486.27	1.26461	0.241116	5.24484	1.56418e-07	2.31552e-06	AtHAB1	AT1G72770
CARHR107190	778.558	-1.52968	0.291683	-5.24433	1.5685e-07	2.31909e-06	Phospholipase-like (PEARLI 4) family protein	AT2G16900
CARHR273730	2789.75	1.20085	0.229004	5.24381	1.57294e-07	2.32401e-06	AT5G60100	AT5G60100
CARHR027800	94.1548	3.35611	0.640077	5.24329	1.57738e-07	2.32892e-06	Dof zinc finger protein	AT1G28310
CARHR099740	2168.86	-1.4332	0.273441	-5.24137	1.59387e-07	2.3516e-06	BARK1	AT3G23750
CARHR269670	703.95	1.86641	0.356224	5.23942	1.61083e-07	2.37495e-06	ATWRKY2	AT5G56270
CARHR004030	99.2077	1.79467	0.342547	5.23921	1.61263e-07	2.37593e-06	CARHR004030	AT1G04650
CARHR010490	1123.83	-1.1982	0.22872	-5.23871	1.61702e-07	2.37904e-06	ATGSTU18	AT1G10360
CARHR271950	6125.42	1.28088	0.244499	5.2388	1.61625e-07	2.37904e-06	AtPHOT2	AT5G58140
CARHR097920	414.355	-2.59882	0.496289	-5.23651	1.63643e-07	2.40589e-06	Cysteine-rich receptor-like protein kinase	AT3G22060
CARHR243630	1741.94	1.62395	0.310651	5.22759	1.71738e-07	2.52136e-06	CARHR243630	AT4G35300
CARHR041680	69.8697	-2.22129	0.424948	-5.22722	1.72082e-07	2.52463e-06	Zinc finger CCCH domain-containing protein	AT1G51520
CARHR159810	581.371	-1.48827	0.284748	-5.22663	1.72623e-07	2.5308e-06	Protein of unknown function (DUF1685)	AT3G50350
CARHR258420	657.34	-1.92246	0.367844	-5.22628	1.72956e-07	2.53389e-06	ATNRT3.1	AT5G50200
CARHR009360	1577.91	1.63164	0.312223	5.22588	1.73329e-07	2.53757e-06	12-oxophytodienoate reductase 1	AT1G09400
CARHR180120	396.002	1.23899	0.237117	5.22522	1.73946e-07	2.54482e-06	AT5G43500	AT5G43500
CARHR279830	138.496	1.76091	0.33713	5.22324	1.7582e-07	2.57044e-06	ATRLP57	AT5G65830
CARHR245550	1770.65	-2.44782	0.468778	-5.22171	1.77282e-07	2.59001e-06	CARHR245550	AT4G36950
CARHR005610	34.6143	3.05989	0.586517	5.21705	1.81794e-07	2.65231e-06	Stearoyl-CoA 9-desaturase	AT1G06090
CARHR009280	1683.28	1.03404	0.198204	5.21704	1.81801e-07	2.65231e-06	AGDP1	AT1G09320
CARHR201540	2226.88	-0.85552	0.164008	-5.21632	1.82508e-07	2.66077e-06	FUNCTIONS IN: molecular_function unknown; INVOLVED IN: biological_process unknown; LOCATED IN: cytosol	AT5G11680
CARHR266130	97.0804	-1.95305	0.374598	-5.21371	1.85099e-07	2.69456e-06	Ring finger protein	AT5G53110
CARHR273420	3590.76	-1.43284	0.274817	-5.21378	1.8503e-07	2.69456e-06	AtRabE1b	AT5G59840
CARHR061310	10013.1	1.09024	0.209114	5.2136	1.85213e-07	2.69456e-06	AtCER6	AT1G68530
CARHR195760	249.615	1.76282	0.338171	5.21279	1.86021e-07	2.7026e-06	CARHR195760	AT5G17450
CARHR109640	897.771	-1.02385	0.196411	-5.21279	1.86025e-07	2.7026e-06	Core-2/I-branching beta-1	AT2G19160
CARHR051540	930.21	-1.00933	0.193662	-5.21181	1.87003e-07	2.71493e-06	CARHR051540	AT1G61140
CARHR248970	1299.02	-0.865097	0.166012	-5.21104	1.87781e-07	2.72394e-06	ATMPK4	AT4G01370
CARHR268610	52.1794	3.825	0.734271	5.20924	1.89612e-07	2.74707e-06	AtIAMT1	AT5G55250
CARHR122450	1161.89	1.21883	0.234345	5.20101	1.98212e-07	2.86769e-06	CARHR122450	AT2G29350
CARHR022810	43.5756	-3.59935	0.692278	-5.19929	2.00054e-07	2.89233e-06	unknown protein; BEST Arabidopsis thaliana protein match is: unknown protein	AT1G22470
CARHR114730	33.8273	-3.33573	0.642046	-5.19547	2.04198e-07	2.95021e-06	ATMES1	AT2G23620
CARHR156000	23.7432	-4.06122	0.781855	-5.19435	2.05441e-07	2.9661e-06	AtPMEI11	AT3G47380
CARHR141580	36.3478	3.36194	0.647499	5.1922	2.07826e-07	2.9964e-06	Late embryogenesis abundant (LEA) hydroxyproline-rich glycoprotein family	AT2G46300
CARHR194660	3979.79	-1.17111	0.225569	-5.19181	2.08255e-07	3.00052e-06	TIR-NBS-LRR class disease resistance protein	AT5G18360
CARHR271350	1759.79	-1.14206	0.220071	-5.18949	2.10873e-07	3.03488e-06	Calmodulin-binding protein	AT5G57580
CARHR065450	2746.63	-1.54096	0.296941	-5.18944	2.10931e-07	3.03488e-06	Protein of unknown function (DUF1677)	AT1G72510
CARHR050720	250.287	-1.663	0.32047	-5.18926	2.11132e-07	3.03567e-06	Protein kinase superfamily protein	AT1G61640
CARHR031930	1773.87	-1.75521	0.338335	-5.18777	2.12829e-07	3.05797e-06	unknown protein; Has 19 Blast hits to 19 proteins in 8 species: Archae - 0; Bacteria - 0; Metazoa - 0; Fungi - 0; Plants - 19; Viruses - 0; Other Eukaryotes - 0 (source: NCBI BLink)	AT1G32460
CARHR238380	1260.05	1.29672	0.250009	5.18671	2.14039e-07	3.07324e-06	AFG1-like ATPase family protein	AT4G30490
CARHR210350	1709.03	1.79285	0.34584	5.18404	2.17129e-07	3.11546e-06	Ion channel	AT5G02940
CARHR273430	8314.28	-2.04718	0.395055	-5.18201	2.19506e-07	3.14741e-06	CARHR273430	AT5G59845
CARHR244740	422.91	-1.97016	0.380406	-5.17911	2.2295e-07	3.1946e-06	CARHR244740	AT4G36410
CARHR170070	200.321	-2.11978	0.40931	-5.17891	2.23185e-07	3.19577e-06	ATHLECRK	AT3G59700
CARHR240410	50.5036	-4.11653	0.795155	-5.17702	2.25461e-07	3.22614e-06	AtENODL4	AT4G32490
CARHR069430	104.821	2.6586	0.513595	5.17646	2.26134e-07	3.23357e-06	GDSL esterase/lipase	AT1G75880
CARHR089640	4010.83	1.72815	0.333915	5.17541	2.27415e-07	3.24965e-06	CARHR089640	AT3G14690
CARHR100550	518.996	1.29331	0.249958	5.17411	2.29002e-07	3.26811e-06	Serine incorporator	AT3G24460
CARHR225530	725.943	-2.31133	0.446922	-5.17166	2.32029e-07	3.30879e-06	CARHR225530	AT4G18670
CARHR007010	110.187	1.95888	0.378918	5.16966	2.34515e-07	3.34195e-06	CARHR007010	AT1G07290
CARHR254160	968.445	1.07053	0.207396	5.16178	2.44607e-07	3.48103e-06	unknown protein; INVOLVED IN: biological_process unknown; LOCATED IN: plasma membrane; EXPRESSED IN: 22 plant structures; EXPRESSED DURING: 13 growth stages; Has 30201 Blast hits to 17322 proteins in 780 species: Archae - 12; Bacteria - 1396; Metazoa - 17338; Fungi - 3422; Plants - 5037; Viruses - 0; Other Eukaryotes - 2996 (source: NCBI BLink)	AT4G12070
CARHR203470	54.6034	-3.16771	0.61372	-5.16149	2.44988e-07	3.48406e-06	unknown protein; FUNCTIONS IN: molecular_function unknown; INVOLVED IN: biological_process unknown; LOCATED IN: cellular_component unknown; Has 5 Blast hits to 5 proteins in 2 species: Archae - 0; Bacteria - 0; Metazoa - 0; Fungi - 0; Plants - 5; Viruses - 0; Other Eukaryotes - 0 (source: NCBI BLink)	AT5G09876
CARHR107000	453.06	1.18878	0.230478	5.15791	2.49727e-07	3.54905e-06	CARHR107000	AT2G16740
CARHR058830	254.068	1.19071	0.230892	5.15702	2.50908e-07	3.56341e-06	AtLIG6	AT1G66730
CARHR157220	519.148	1.39437	0.270444	5.15587	2.52463e-07	3.58305e-06	CARHR157220	AT3G48460
CARHR270590	119.394	-2.51565	0.488081	-5.15415	2.54781e-07	3.61104e-06	myb-like transcription factor family protein	AT5G56840
CARHR094960	806.033	-1.75029	0.339659	-5.15307	2.56256e-07	3.62949e-06	BDR4	AT3G19540
CARHR172390	290.869	-1.39134	0.270094	-5.15131	2.58672e-07	3.65874e-06	Haloacid dehalogenase-like hydrolase family protein	AT3G62040
CARHR253150	541.376	1.26897	0.246336	5.15137	2.58585e-07	3.65874e-06	AtRbcX1	AT4G04330
CARHR288910	2463.71	1.07964	0.209694	5.14864	2.62383e-07	3.70872e-06	AtIDD4	AT2G02080
CARHR089660	2069.54	1.29976	0.252472	5.14814	2.63088e-07	3.71616e-06	ATMPK19	AT3G14720
CARHR066680	411.393	1.50059	0.291657	5.14504	2.67462e-07	3.77539e-06	Calmodulin 24-like protein	AT1G73630
CARHR019660	1874.71	-1.55433	0.302261	-5.14236	2.71313e-07	3.82716e-06	AT1G19050	AT1G19050
CARHR022030	5881.56	1.54948	0.301548	5.1384	2.77086e-07	3.90596e-06	Protein tolB	AT1G21680
CARHR140400	6616.59	-1.32226	0.25743	-5.13639	2.80073e-07	3.94539e-06	Bifunctional inhibitor/lipid-transfer protein/seed storage 2S albumin superfamily protein	AT2G45180
CARHR267270	1630.26	0.868398	0.16909	5.13572	2.81059e-07	3.95662e-06	AtHGO	AT5G54080
CARHR226040	11955.8	1.85178	0.360711	5.13369	2.84118e-07	3.99699e-06	CARHR226040	AT4G19170
CARHR128430	1167.76	-1.98171	0.386035	-5.1335	2.84408e-07	3.99837e-06	Nodulin-like / Major Facilitator Superfamily protein	AT2G34355
CARHR056370	814.43	1.24018	0.241637	5.13242	2.86044e-07	4.01867e-06	CARHR056370	AT1G64970
CARHR013140	1031	0.949525	0.185153	5.12833	2.92328e-07	4.10419e-06	AT1G12820	AT1G12820
CARHR180180	243.748	-1.8463	0.360425	-5.12257	3.01407e-07	4.22881e-06	Ring finger protein	AT5G43420
CARHR012870	24.73	-4.0216	0.785612	-5.11907	3.07048e-07	4.30217e-06	UDP-galactose transporter 2	AT1G12600
CARHR141970	169.736	2.86753	0.56058	5.1153	3.13237e-07	4.38595e-06	unknown protein; LOCATED IN: chloroplast; EXPRESSED IN: 22 plant structures; EXPRESSED DURING: 13 growth stages; Has 110095 Blast hits to 59224 proteins in 2216 species: Archae - 177; Bacteria - 15429; Metazoa - 38345; Fungi - 18843; Plants - 13341; Viruses - 3084; Other Eukaryotes - 20876 (source: NCBI BLink)	AT2G46630
CARHR271130	405.374	-1.5871	0.310479	-5.11178	3.19145e-07	4.46568e-06	unknown protein; Has 35333 Blast hits to 34131 proteins in 2444 species: Archae - 798; Bacteria - 22429; Metazoa - 974; Fungi - 991; Plants - 531; Viruses - 0; Other Eukaryotes - 9610 (source: NCBI BLink)	AT5G57340
CARHR122000	3089.58	1.01031	0.197658	5.11139	3.19804e-07	4.4719e-06	CARHR122000	AT2G28840
CARHR003770	6047.67	-1.36212	0.266571	-5.10976	3.2257e-07	4.50756e-06	S-adenosyl-L-methionine-dependent methyltransferases superfamily protein	AT1G04430
CARHR288050	3532.07	-0.967262	0.189336	-5.10871	3.24359e-07	4.52952e-06	TIR-NBS-LRR class disease resistance protein	AT4G19510
CARHR233490	56.7703	-2.57544	0.504233	-5.10764	3.26199e-07	4.55218e-06	Peroxidase 43	AT4G25980
CARHR252820	1837.66	-1.0922	0.213908	-5.10592	3.29191e-07	4.59087e-06	AtCPK21	AT4G04720
CARHR244410	1316.07	-1.45049	0.284135	-5.10491	3.30945e-07	4.61224e-06	Pathogenesis-related thaumatin family protein	AT4G36010
CARHR123400	1691.36	-1.33506	0.261671	-5.10207	3.35965e-07	4.67908e-06	pentatricopeptide (PPR) repeat-containing protein	AT2G30100
CARHR090650	176.757	1.71557	0.336328	5.10089	3.38054e-07	4.70503e-06	Phototropic-responsive NPH3 family protein	AT3G15570
CARHR002570	328.818	-1.09711	0.215097	-5.10052	3.38724e-07	4.71121e-06	CBS domain containing protein	AT1G03270
CARHR053100	541.593	-1.16906	0.229248	-5.09957	3.40431e-07	4.73181e-06	AT1G59940	AT1G59940
CARHR189690	831.253	-1.59915	0.313634	-5.09878	3.41843e-07	4.74827e-06	CARHR189690	AT5G23870
CARHR099270	3417.4	-0.983696	0.192997	-5.09695	3.45169e-07	4.79129e-06	S-adenosyl-L-methionine-dependent methyltransferases superfamily protein	AT3G23300
CARHR264950	292.615	-2.55544	0.501521	-5.09538	3.48047e-07	4.82162e-06	Ethylene-responsive transcription factor 1	AT5G52020
CARHR018350	7289.88	1.07268	0.21052	5.09538	3.48046e-07	4.82162e-06	CARHR018350	AT1G17745
CARHR077060	4272.41	-1.02577	0.201377	-5.09379	3.50983e-07	4.85906e-06	ATCSLD3	AT3G03050
CARHR168990	1273.69	-1.13215	0.222286	-5.09324	3.52003e-07	4.86995e-06	Adaptin ear-binding coat-associated protein	AT3G58600
CARHR081610	2993.16	-1.03613	0.203445	-5.09295	3.52526e-07	4.87397e-06	CARHR081610	AT3G07020
CARHR154040	3552.56	1.68409	0.330691	5.09264	3.53104e-07	4.87872e-06	CARHR154040	AT3G29320
CARHR026560	364.441	-2.29004	0.449795	-5.0913	3.5562e-07	4.91023e-06	WD repeat-containing protein-like protein	AT1G24530
CARHR002360	67.2841	-2.80603	0.551361	-5.08927	3.59437e-07	4.95665e-06	CARHR002360	AT1G03020
CARHR060880	1357.97	1.6053	0.315429	5.08926	3.59456e-07	4.95665e-06	BBX27	AT1G68190
CARHR223120	73.3257	2.91487	0.572963	5.08736	3.63081e-07	5.00333e-06	CARHR223120	AT4G16620
CARHR001940	2476.75	-0.981283	0.192926	-5.08633	3.65056e-07	5.02723e-06	CARHR001940	AT1G02660
CARHR090370	330.969	1.71107	0.336451	5.08564	3.6638e-07	5.04213e-06	ATCOX17	AT3G15352
CARHR092020	3183.64	1.3658	0.268589	5.08507	3.67486e-07	5.05403e-06	ATEBP	AT3G16770
CARHR252520	1378.39	-1.20642	0.237316	-5.08359	3.70371e-07	5.09035e-06	AtFBS3	AT4G05010
CARHR004800	30.3187	3.28237	0.645714	5.08332	3.70892e-07	5.09296e-06	Pectinesterase	AT1G05310
CARHR248430	1729.09	-1.34636	0.264862	-5.08324	3.71049e-07	5.09296e-06	CARHR248430	AT4G00340
CARHR085960	5663.75	1.50445	0.296107	5.08078	3.75888e-07	5.1526e-06	AT3G11410	AT3G11410
CARHR208160	1803.26	1.08845	0.214315	5.07877	3.79895e-07	5.20071e-06	Cysteine proteinase inhibitor	AT5G05110
CARHR028960	89.2098	2.65723	0.523388	5.07697	3.83495e-07	5.24311e-06	Protein of unknown function	AT1G29640
CARHR236830	339.605	1.09366	0.215539	5.07407	3.89397e-07	5.32032e-06	bhlh68	AT4G29100
CARHR080660	118.699	2.34631	0.462445	5.07371	3.90124e-07	5.32677e-06	unknown protein; Has 15 Blast hits to 15 proteins in 7 species: Archae - 0; Bacteria - 0; Metazoa - 0; Fungi - 0; Plants - 15; Viruses - 0; Other Eukaryotes - 0 (source: NCBI BLink)	AT3G06145
CARHR129910	421.068	-2.12445	0.418997	-5.07033	3.97118e-07	5.41872e-06	unknown protein; FUNCTIONS IN: molecular_function unknown; INVOLVED IN: biological_process unknown; LOCATED IN: cellular_component unknown; BEST Arabidopsis thaliana protein match is: unknown protein	AT2G35658
CARHR245560	922.522	-0.995066	0.196278	-5.06966	3.98522e-07	5.43433e-06	PLC-like phosphodiesterases superfamily protein	AT4G36945
CARHR229480	1140.27	-1.31552	0.259586	-5.06774	4.02562e-07	5.48582e-06	CARHR229480	AT4G22590
CARHR268180	338.199	-1.53176	0.302299	-5.06704	4.0405e-07	5.50251e-06	unknown protein; Has 1807 Blast hits to 1807 proteins in 277 species: Archae - 0; Bacteria - 0; Metazoa - 736; Fungi - 347; Plants - 385; Viruses - 0; Other Eukaryotes - 339 (source: NCBI BLink)	AT5G54850
CARHR141820	3022.53	-0.850721	0.167898	-5.0669	4.04354e-07	5.50307e-06	ATPI4K GAMMA 4	AT2G46500
CARHR216450	2248.98	-1.12612	0.222286	-5.06609	4.0607e-07	5.52282e-06	Transmembrane protein	AT5G36290
CARHR096470	861.673	1.59524	0.314911	5.06569	4.06922e-07	5.53079e-06	AtOCT4	AT3G20660
CARHR224630	2125.41	-1.20506	0.237967	-5.06399	4.1058e-07	5.57689e-06	PLATZ transcription factor family protein	AT4G17900
CARHR008680	919.195	1.23586	0.24423	5.06024	4.18723e-07	5.6801e-06	CARHR008680	AT1G08760
CARHR010250	919.216	0.95082	0.187898	5.06029	4.18626e-07	5.6801e-06	Carbohydrate-binding protein	AT1G10150
CARHR090410	55.0153	-3.97322	0.785534	-5.05799	4.23698e-07	5.74386e-06	ATEXP12	AT3G15370
CARHR208120	2819.27	-1.02092	0.202086	-5.0519	4.37429e-07	5.9196e-06	Transcription elongation factor-like protein	AT5G05140
CARHR131680	598.858	1.59657	0.31613	5.05036	4.40975e-07	5.96259e-06	CARHR131680	AT2G37170
CARHR232160	11691.6	1.80391	0.357199	5.05015	4.41467e-07	5.96406e-06	CARHR232160	AT4G24780
CARHR106810	13822.6	0.744284	0.147381	5.05007	4.41655e-07	5.96406e-06	AtCYP19-1	AT2G16600
CARHR245850	3046.08	-2.2904	0.453587	-5.04954	4.42886e-07	5.97681e-06	AT4G37450	AT4G37450
CARHR037300	343.525	1.63442	0.323691	5.04931	4.43412e-07	5.98004e-06	Lysine/histidine transporter	AT1G47670
CARHR275910	607.086	1.7078	0.33845	5.04595	4.51273e-07	6.08213e-06	unknown protein; FUNCTIONS IN: molecular_function unknown; INVOLVED IN: biological_process unknown; LOCATED IN: chloroplast; EXPRESSED IN: 19 plant structures; EXPRESSED DURING: 13 growth stages; Has 60 Blast hits to 60 proteins in 24 species: Archae - 0; Bacteria - 14; Metazoa - 0; Fungi - 0; Plants - 45; Viruses - 0; Other Eukaryotes - 1 (source: NCBI BLink)	AT5G62140
CARHR162270	866.12	-1.56683	0.310555	-5.04526	4.52901e-07	6.10014e-06	Eukaryotic aspartyl protease family protein	AT3G52500
CARHR133930	22.488	-3.61179	0.715973	-5.04459	4.54488e-07	6.11756e-06	ATCRR2	AT2G39180
CARHR069940	1772.24	-1.02181	0.202591	-5.04369	4.56632e-07	6.14246e-06	AtPUB43	AT1G76390
CARHR195670	854.064	1.54724	0.307241	5.03592	4.75547e-07	6.38867e-06	CARHR195670	AT5G17520
CARHR241180	4135.75	1.46691	0.291649	5.0297	4.91249e-07	6.59537e-06	CARHR241180	AT4G33150
CARHR071250	2286.25	0.846519	0.168501	5.02383	5.06512e-07	6.79592e-06	CARHR071250	AT1G77740
CARHR015230	3421.93	1.12944	0.224872	5.02259	5.09787e-07	6.83547e-06	ATPAP3	AT1G14700
CARHR066990	204.001	1.71478	0.341428	5.02238	5.10342e-07	6.83851e-06	CARHR066990	AT1G73880
CARHR224490	1206.81	1.51653	0.301991	5.02178	5.11951e-07	6.85568e-06	ATTPS5	AT4G17770
CARHR204930	184.978	-2.2436	0.44774	-5.01094	5.41655e-07	7.24416e-06	unknown protein; BEST Arabidopsis thaliana protein match is: unknown protein	AT5G08240
CARHR084760	267.723	-1.38029	0.2756	-5.00831	5.49095e-07	7.33896e-06	Solute carrier family 35 member E4	AT3G10290
CARHR284180	135.126	2.50119	0.49944	5.00799	5.50028e-07	7.34673e-06	AT1G58340	AT1G58340
CARHR004420	435.529	1.52317	0.304443	5.00313	5.64067e-07	7.52943e-06	AtPFA-DSP1	AT1G05000
CARHR072100	1186.67	1.34789	0.269426	5.00282	5.64975e-07	7.53673e-06	CARHR072100	AT1G78610
CARHR104580	16.7738	-3.90486	0.78062	-5.00226	5.66634e-07	7.54921e-06	ANAC60	AT3G44290
CARHR241540	29.9484	3.32463	0.664615	5.00233	5.66411e-07	7.54921e-06	unknown protein; Has 25 Blast hits to 25 proteins in 9 species: Archae - 0; Bacteria - 0; Metazoa - 0; Fungi - 0; Plants - 25; Viruses - 0; Other Eukaryotes - 0 (source: NCBI BLink)	AT4G33467
CARHR028870	764.224	1.24993	0.250221	4.99529	5.87484e-07	7.82201e-06	HNH endonuclease	AT2G23840
CARHR034180	537.015	1.45478	0.291429	4.99188	5.97931e-07	7.95603e-06	Carboxymethylenebutenolidase-like protein	AT1G35420
CARHR290750	965.51	-1.31077	0.262602	-4.99149	5.99166e-07	7.96738e-06	ATSEB1	AT4G16120
CARHR044040	1726.1	-1.36689	0.273911	-4.99026	6.02966e-07	8.0128e-06	CARHR044040	AT1G53730
CARHR187640	1286.53	1.02609	0.205731	4.98751	6.11639e-07	8.1229e-06	Esterase/lipase domain-containing protein	AT5G25770
CARHR080590	1772.51	0.944281	0.189351	4.98692	6.13484e-07	8.14222e-06	CARHR080590	AT3G06080
CARHR260610	1280.95	1.11516	0.223671	4.98572	6.17312e-07	8.18782e-06	Oxidoreductase family protein	AT4G09670
CARHR105390	39.3776	-3.77819	0.758317	-4.98233	6.28233e-07	8.32738e-06	Gibberellin-regulated family protein	AT2G14900
CARHR179270	211.417	-2.94758	0.591662	-4.98187	6.29741e-07	8.32889e-06	Acid phosphatase 1	AT5G44020
CARHR134590	568.777	-1.2178	0.244447	-4.98187	6.29735e-07	8.32889e-06	CARHR134590	AT2G39740
CARHR113600	938.113	1.09111	0.219007	4.98208	6.29036e-07	8.32889e-06	CARHR113600	AT2G22420
CARHR032900	1661.32	-0.893089	0.17927	-4.9818	6.29943e-07	8.32889e-06	RNA-binding protein	AT1G33470
CARHR023130	2373.94	1.99051	0.399568	4.98167	6.30378e-07	8.32937e-06	CARHR023130	AT1G22770
CARHR133880	1216.39	-1.34495	0.27004	-4.98055	6.34026e-07	8.37227e-06	Protein kinase superfamily protein	AT2G39110
CARHR258130	414.171	1.51087	0.303639	4.97587	6.49544e-07	8.57176e-06	unknown protein; FUNCTIONS IN: molecular_function unknown; INVOLVED IN: response to oxidative stress; LOCATED IN: chloroplast; EXPRESSED IN: 22 plant structures; EXPRESSED DURING: 13 growth stages; Has 1807 Blast hits to 1807 proteins in 277 species: Archae - 0; Bacteria - 0; Metazoa - 736; Fungi - 347; Plants - 385; Viruses - 0; Other Eukaryotes - 339 (source: NCBI BLink)	AT5G50350
CARHR127730	55.6918	-2.7051	0.543664	-4.97569	6.50167e-07	8.57457e-06	Ethylene-responsive transcription factor	AT2G33710
CARHR013840	189.215	-2.58105	0.518807	-4.97496	6.52596e-07	8.60117e-06	Protein of unknown function (DUF1262)	AT1G13520
CARHR237530	1181.67	0.912708	0.183538	4.97287	6.59698e-07	8.68381e-06	Ectonucleotide pyrophosphatase/phosphodiesterase family member	AT4G29680
CARHR141620	2436.55	1.35682	0.272983	4.97037	6.68266e-07	8.79104e-06	CARHR141620	AT2G46340
CARHR044340	586.507	-2.28568	0.459885	-4.97012	6.69111e-07	8.79662e-06	CARHR044340	AT1G54010
CARHR010550	1044.97	1.38621	0.278998	4.96853	6.74636e-07	8.86367e-06	Protein of unknown function (DUF1336)	AT1G10410
CARHR175610	1782.57	1.71042	0.344442	4.96578	6.84247e-07	8.98429e-06	CARHR175610	AT5G46180
CARHR050400	92.641	2.81756	0.567526	4.96464	6.88287e-07	9.03166e-06	Protein of unknown function	AT1G61930
CARHR136310	4116.65	1.28045	0.257964	4.96369	6.91656e-07	9.06448e-06	CARHR136310	AT2G41220
CARHR064200	656.928	1.55633	0.313702	4.96118	7.00662e-07	9.17674e-06	ATPIN3	AT1G70940
CARHR071160	95.2145	-2.53575	0.51185	-4.95409	7.26692e-07	9.49979e-06	Chromosome undetermined scaffold_38	AT1G77660
CARHR264560	2109.98	-0.849884	0.171561	-4.95382	7.27705e-07	9.50707e-06	ATSEH	AT2G26740
CARHR110140	71.4759	-2.40439	0.485386	-4.95356	7.28684e-07	9.51391e-06	CARHR110140	AT2G19690
CARHR212640	583.732	-0.934112	0.188725	-4.9496	7.4365e-07	9.6973e-06	CARHR212640	AT5G41910
CARHR244600	2351.5	0.856176	0.172979	4.9496	7.4366e-07	9.6973e-06	Serine carboxypeptidase S28 family protein	AT4G36195
CARHR181720	176.643	2.00862	0.4061	4.94612	7.57062e-07	9.8659e-06	Methyltransferase	AT5G42760
CARHR142960	44.3914	-2.54082	0.513843	-4.94474	7.6247e-07	9.93018e-06	Pectinesterase	AT2G47550
CARHR013660	615.232	1.01462	0.205201	4.9445	7.63393e-07	9.93601e-06	AT1G13280	AT1G13280
CARHR212550	428.352	-1.35715	0.274586	-4.94254	7.7113e-07	1.0018e-05	WD-40 repeat family protein	AT5G42010
CARHR261270	2025.82	1.18723	0.240235	4.94194	7.73491e-07	1.00424e-05	Cystinosin	AT5G40670
CARHR050810	260.67	-1.7864	0.361855	-4.93678	7.94231e-07	1.03053e-05	AT1G61580	AT1G61580
CARHR141480	86.952	2.2629	0.458627	4.93407	8.05339e-07	1.04429e-05	AtSLD2	AT2G46210
CARHR008060	346.336	1.85386	0.37574	4.93388	8.06118e-07	1.04465e-05	Amino acid transporter	AT1G08230
CARHR074810	1805.38	1.13789	0.230656	4.93329	8.08563e-07	1.04717e-05	CARHR074810	AT1G80440
CARHR155260	1309.32	-1.33489	0.270635	-4.93243	8.12119e-07	1.05112e-05	Epsin-2	AT3G46540
CARHR168470	26.9197	-3.35563	0.680512	-4.93104	8.17916e-07	1.05666e-05	ATBZIP61	AT3G58120
CARHR227120	959.953	1.22743	0.249044	4.92855	8.28411e-07	1.0689e-05	Protein of unknown function (DUF1639)	AT4G20300
CARHR226660	980.982	-1.14814	0.232951	-4.92866	8.27951e-07	1.0689e-05	Glutathione S-transferase family protein	AT4G19880
CARHR178600	137.848	-1.57451	0.319687	-4.92516	8.42906e-07	1.08693e-05	CARHR178600	AT5G44480
CARHR135590	361.827	1.78624	0.362907	4.92201	8.5658e-07	1.10388e-05	AT2G40475	AT2G40475
CARHR140960	559.689	1.19893	0.243664	4.92042	8.63578e-07	1.11221e-05	Armadillo/beta-catenin repeat family protein	AT2G45720
CARHR138750	757.323	-3.61617	0.735271	-4.91815	8.73679e-07	1.12452e-05	Chitinase family protein	AT2G43590
CARHR143850	391.411	-1.45952	0.297059	-4.91323	8.95887e-07	1.15169e-05	WD-repeat protein	AT2G01330
CARHR053900	732.212	1.34971	0.274778	4.91199	9.01581e-07	1.15687e-05	ATBCA6	AT1G58180
CARHR001740	612.575	-1.13504	0.231181	-4.90974	9.11953e-07	1.16946e-05	CARHR001740	AT1G02410
CARHR025950	30.6	-2.97996	0.606986	-4.90944	9.13385e-07	1.17058e-05	Eukaryotic aspartyl protease family protein	AT1G25510
CARHR244340	1074.94	-1.09269	0.222768	-4.90504	9.34068e-07	1.19635e-05	unknown protein; BEST Arabidopsis thaliana protein match is: unknown protein	AT4G35940
CARHR136970	260.242	1.23177	0.251138	4.90473	9.35543e-07	1.19699e-05	AT2G41880	AT2G41880
CARHR264370	588.825	1.52885	0.311712	4.9047	9.3571e-07	1.19699e-05	Hypersensitive induced response protein 4	AT5G51570
CARHR054490	1915.62	-1.70007	0.346838	-4.90162	9.50497e-07	1.21516e-05	Cand1	AT1G57680
CARHR105450	399.649	2.2366	0.456414	4.90037	9.56583e-07	1.22219e-05	unknown protein; BEST Arabidopsis thaliana protein match is: unknown protein	AT2G15020
CARHR230040	474.613	-1.53969	0.314327	-4.89839	9.6627e-07	1.23381e-05	Molybdenum cofactor sulfurase	AT4G22980
CARHR036680	18470.8	1.58009	0.322597	4.89803	9.68002e-07	1.23527e-05	CARHR036680	AT1G47128
CARHR082000	458.334	1.65333	0.337694	4.89595	9.78342e-07	1.24694e-05	Protein of unknown function (DUF506)	AT3G07350
CARHR025170	2495.05	1.62212	0.331535	4.89277	9.94262e-07	1.26646e-05	AT-EXP10	AT1G26770
CARHR004450	307.647	-1.11932	0.228843	-4.89122	1.00213e-06	1.2757e-05	AT1G05020	AT1G05020
CARHR193120	389.979	-2.08439	0.426345	-4.88897	1.01363e-06	1.28955e-05	unknown protein; FUNCTIONS IN: molecular_function unknown; INVOLVED IN: biological_process unknown; LOCATED IN: plasma membrane; EXPRESSED IN: r s in 2444 species: Archae - 798; Bacteria - 22429; Metazoa - 974; Fungi - 991; Plants - 531; Viruses - 0; Other Eukaryotes - 9610 (source: NCBI BLink)	AT4G12735
CARHR237260	1500.63	-1.45609	0.297839	-4.88884	1.0143e-06	1.28962e-05	CARHR237260	AT4G29440
CARHR081100	6886.28	0.882353	0.180498	4.88844	1.0164e-06	1.2915e-05	CARHR081100	AT3G06550
CARHR079690	254.358	1.66999	0.34166	4.88787	1.01935e-06	1.29368e-05	CARHR079690	AT3G05345
CARHR242280	890.452	-0.860567	0.176059	-4.88795	1.01891e-06	1.29368e-05	AT4G34460	AT4G34460
CARHR270600	381.684	1.70755	0.349388	4.88727	1.02243e-06	1.2968e-05	CARHR270600	AT5G56860
CARHR011420	109.956	2.5329	0.518391	4.88608	1.02866e-06	1.30311e-05	BFN1	AT1G11190
CARHR019630	120.385	-1.54786	0.316784	-4.88618	1.02812e-06	1.30311e-05	unknown protein; BEST Arabidopsis thaliana protein match is: unknown protein	AT1G19010
CARHR238940	40.2483	-2.89738	0.593042	-4.88562	1.03102e-06	1.30531e-05	Abhydrolase domain-containing protein	AT4G31020
CARHR266070	1277.14	-1.5176	0.310805	-4.88282	1.0458e-06	1.32242e-05	Hydrolase	AT5G53050
CARHR094690	800.407	1.1385	0.233189	4.88232	1.04847e-06	1.325e-05	AREB2	AT3G19290
CARHR014330	1333.42	1.30893	0.268165	4.88104	1.05527e-06	1.33279e-05	CARHR014330	AT1G13960
CARHR262700	1364.03	1.51019	0.309589	4.87805	1.07139e-06	1.3515e-05	CARHR262700	AT5G39590
CARHR163710	136.534	2.37789	0.487621	4.87652	1.07972e-06	1.36119e-05	CARHR163710	AT3G53800
CARHR094770	122.381	1.79985	0.369425	4.87202	1.10463e-06	1.39176e-05	Filament-like plant protein	AT3G19370
CARHR224250	282.829	1.31993	0.270975	4.87103	1.1102e-06	1.39793e-05	AtG3Pp4	AT4G17550
CARHR269050	212.518	-1.36345	0.280126	-4.86727	1.13153e-06	1.42392e-05	CARHR269050	AT5G55730
CARHR232560	68.5027	-2.12403	0.436457	-4.86653	1.13574e-06	1.42836e-05	Uncharacterised conserved protein (UCP012943)	AT4G25170
CARHR212090	701.559	-1.00778	0.207143	-4.86514	1.14376e-06	1.43759e-05	ATSCAR4	AT5G01730
CARHR016870	103.781	2.92193	0.600658	4.86455	1.14715e-06	1.44098e-05	BUS1	AT1G16410
CARHR232040	28.3658	2.68629	0.552713	4.86018	1.17277e-06	1.47228e-05	ATHB22	AT4G24660
CARHR051300	188.473	-1.82979	0.376564	-4.85916	1.17884e-06	1.479e-05	AtFBS1	AT1G61340
CARHR013740	2407.27	0.804228	0.165512	4.85904	1.17955e-06	1.47901e-05	unknown protein; BEST Arabidopsis thaliana protein match is: unknown protein	AT1G13360
CARHR290240	243.97	-2.78204	0.572633	-4.85833	1.18379e-06	1.48343e-05	CARHR290240	AT4G15760
CARHR278260	244.927	1.35031	0.278074	4.85593	1.19821e-06	1.50061e-05	CARHR278260	AT5G64330
CARHR160140	227.551	1.34907	0.277836	4.85565	1.19995e-06	1.50188e-05	CARHR160140	AT3G50630
CARHR021630	722.194	-1.10099	0.226755	-4.85542	1.20131e-06	1.50269e-05	CARHR021630	AT1G21170
CARHR171620	545.192	-1.30573	0.269137	-4.85155	1.22499e-06	1.53139e-05	AT3G61310	AT3G61310
CARHR157480	1367.27	1.33955	0.276132	4.8511	1.22781e-06	1.53399e-05	AtSWEET11	AT3G48740
CARHR119850	17.9081	-3.63454	0.749479	-4.84943	1.23816e-06	1.546e-05	AT2G27300	AT2G27300
CARHR084050	246.762	2.62168	0.540791	4.84786	1.24799e-06	1.55733e-05	APX2	AT3G09640
CARHR079490	488.821	1.9606	0.404648	4.8452	1.26484e-06	1.57648e-05	Sugar transporter like protein	AT3G05165
CARHR017430	1692.55	-1.19432	0.246809	-4.83903	1.30471e-06	1.62327e-05	ATRABA1B	AT1G16920
CARHR158600	629.216	0.965955	0.199795	4.83474	1.33319e-06	1.65772e-05	ATG13	AT3G49590
CARHR072410	12261	-1.47991	0.306176	-4.83353	1.34131e-06	1.66682e-05	G-type lectin S-receptor-like serine/threonine-protein kinase	AT1G78830
CARHR239660	97.4522	-1.88223	0.389877	-4.82775	1.38085e-06	1.71289e-05	Peroxidase superfamily protein	AT4G31760
CARHR142850	122.995	2.62137	0.543158	4.82616	1.39193e-06	1.72561e-05	ATMYB12	AT2G47460
CARHR291650	1016.1	-0.870295	0.180387	-4.82461	1.40277e-06	1.73802e-05	AtLFG2	AT3G63310
CARHR211330	1120.26	0.880906	0.182631	4.82341	1.41124e-06	1.74747e-05	BLH9	AT5G02030
CARHR136960	363.564	3.94313	0.817524	4.82325	1.41235e-06	1.74781e-05	AtREM4.2	AT2G41870
CARHR063960	4946.99	-1.53931	0.319175	-4.82277	1.4158e-06	1.75105e-05	CARHR063960	AT1G70700
CARHR003740	3486.09	0.950973	0.197207	4.8222	1.41987e-06	1.75427e-05	ATCRY2	AT1G04400
CARHR049080	557.436	1.94081	0.40279	4.8184	1.44711e-06	1.78659e-05	AtPMEI10	AT1G62760
CARHR182870	110.68	2.42806	0.504072	4.81688	1.45817e-06	1.79919e-05	ATSDI1	AT5G48850
CARHR133310	151.486	1.44889	0.300814	4.81657	1.46047e-06	1.80096e-05	Protein of unknown function (DUF567)	AT2G38640
CARHR197780	391.618	-1.41242	0.293302	-4.81559	1.46763e-06	1.80765e-05	BCCP2	AT5G15530
CARHR200960	439.119	-1.07163	0.222585	-4.81447	1.47591e-06	1.81678e-05	CARHR200960	AT5G12170
CARHR258500	439.448	2.12626	0.441906	4.81158	1.49745e-06	1.8422e-05	Retinol dehydrogenase	AT5G50130
CARHR010980	9092.33	1.65157	0.343263	4.81138	1.49893e-06	1.84295e-05	CARHR010980	AT1G10760
CARHR017010	52.7997	-2.54008	0.527947	-4.81125	1.49991e-06	1.84307e-05	AT1G16530	AT1G16530
CARHR171770	27.2559	3.67557	0.76441	4.80837	1.52163e-06	1.86865e-05	ATPIP1	AT3G61430
CARHR073440	643.317	-1.05484	0.219468	-4.80634	1.53716e-06	1.88661e-05	CARHR073440	AT1G79670
CARHR218330	1281.1	0.910094	0.189385	4.80551	1.54358e-06	1.89338e-05	P-loop containing nucleoside triphosphate hydrolase domain-containing protein	AT4G13030
CARHR135170	816.722	1.28092	0.266747	4.80199	1.57094e-06	1.92581e-05	CARHR135170	AT2G40150
CARHR197180	697.212	1.28992	0.268701	4.80057	1.58213e-06	1.93839e-05	CARHR197180	AT5G16120
CARHR090930	1213.63	1.9816	0.412941	4.79874	1.59664e-06	1.95501e-05	CARHR090930	AT3G15840
CARHR164570	26171.7	1.32766	0.276709	4.79803	1.6023e-06	1.9608e-05	ATNIT1	AT3G44310
CARHR250060	3625.59	1.3099	0.273092	4.79655	1.61418e-06	1.97418e-05	AtcathB3	AT4G01610
CARHR068260	1503.98	1.4894	0.310642	4.79459	1.63007e-06	1.99244e-05	Protein of unknown function (DUF581)	AT1G74940
CARHR231030	276.139	-1.28218	0.26749	-4.79336	1.64008e-06	2.00234e-05	AtPPT1	AT4G23660
CARHR257860	446.465	-1.1758	0.245294	-4.79343	1.63953e-06	2.00234e-05	ATMEMB12	AT5G50440
CARHR108050	417.144	-1.22886	0.256441	-4.79197	1.65152e-06	2.01512e-05	CARHR108050	AT2G17730
CARHR125770	469.728	-0.979675	0.204447	-4.79182	1.65276e-06	2.01546e-05	DNA topoisomerase	AT2G32000
CARHR036090	42.699	-3.05105	0.636916	-4.79036	1.66486e-06	2.02787e-05	AtERF014	AT1G44830
CARHR172970	6777.99	1.17929	0.24618	4.79035	1.66488e-06	2.02787e-05	AT3G62700	AT3G62700
CARHR027350	7705.61	-0.99285	0.207449	-4.78599	1.7015e-06	2.07126e-05	CARHR027350	AT1G27920
CARHR229790	1059.01	0.892071	0.18659	4.78091	1.74503e-06	2.12178e-05	CARHR229790	AT4G22790
CARHR186900	87.7039	-2.256	0.471907	-4.7806	1.74777e-06	2.12387e-05	AtPAE10	AT5G26670
CARHR027060	453.767	-1.2696	0.265781	-4.77688	1.78033e-06	2.16219e-05	CARHR027060	AT1G27460
CARHR179720	3343.09	-1.38124	0.28968	-4.76816	1.8592e-06	2.25535e-05	CARHR179720	AT5G43760
CARHR057450	34.2818	-3.0652	0.644089	-4.75896	1.94591e-06	2.35643e-05	CARHR057450	AT4G23320
CARHR053490	4061.91	0.927757	0.195113	4.75498	1.98463e-06	2.40053e-05	ATGSTU15	AT1G59670
CARHR222320	2258.12	1.34773	0.283519	4.75359	1.99836e-06	2.41574e-05	ATGSTU27	AT3G43800
CARHR222260	354.741	2.01225	0.423367	4.75297	2.00447e-06	2.42172e-05	CARHR222260	AT4G15490
CARHR173240	58.688	-3.29038	0.692428	-4.75194	2.01472e-06	2.43129e-05	CARHR173240	AT3G62950
CARHR083290	282.91	-1.23794	0.26051	-4.75199	2.01427e-06	2.43129e-05	CARHR083290	AT3G08950
CARHR065010	2169.71	1.1375	0.239399	4.75148	2.01936e-06	2.43548e-05	CARHR065010	AT1G72160
CARHR225890	353.801	-1.6515	0.347723	-4.74946	2.0396e-06	2.45848e-05	GDSL esterase/lipase	AT4G18970
CARHR018900	762.082	1.871	0.394054	4.74808	2.05352e-06	2.47383e-05	CARHR018900	AT1G18330
CARHR011270	28.9745	-3.58392	0.754867	-4.74775	2.0569e-06	2.47646e-05	CARHR011270	AT1G11080
CARHR004540	1415.53	-1.58497	0.33394	-4.74626	2.07211e-06	2.49334e-05	Protein of unknown function (DUF1068)	AT1G05070
CARHR244120	2635.57	-2.06961	0.436196	-4.74467	2.08843e-06	2.51153e-05	ATSEN1	AT4G35770
CARHR275290	137.008	-2.08923	0.440426	-4.74366	2.09891e-06	2.52268e-05	Sugar transporter	AT5G61520
CARHR266490	2281.16	-1.27672	0.269177	-4.74304	2.10535e-06	2.52897e-05	ATPMEPCRF	AT5G53370
CARHR083950	596.005	1.19512	0.251985	4.74283	2.10755e-06	2.53015e-05	Pectate lyase family protein	AT3G09540
CARHR271300	2253.73	1.11143	0.234453	4.74051	2.1318e-06	2.55519e-05	ATZFP2	AT5G57520
CARHR130200	9261.56	1.06642	0.22496	4.74048	2.13208e-06	2.55519e-05	BLH1	AT2G35940
CARHR206750	976.352	1.37549	0.29042	4.73621	2.1775e-06	2.60813e-05	FUNCTIONS IN: molecular_function unknown; INVOLVED IN: biological_process unknown; LOCATED IN: mitochondrion; EXPRESSED IN: 22 plant structures; EXPRESSED DURING: 12 growth stages; BEST Arabidopsis thaliana protein match is: Polyketide cyclase/dehydrase and lipid transport superfamily protein	AT5G06440
CARHR077280	19.7317	-3.76515	0.795016	-4.73594	2.18045e-06	2.60867e-05	CARHR077280	AT3G03260
CARHR064160	173.31	1.39599	0.294762	4.736	2.17974e-06	2.60867e-05	Polyketide cyclase/dehydrase and lipid transport superfamily protein	AT1G70870
CARHR294410	1572.01	1.06186	0.224377	4.73248	2.21796e-06	2.65051e-05	Phosphatidylinositol-specific phospholipase c	AT4G38690
CARHR008330	2772.7	-1.37803	0.291354	-4.72974	2.24812e-06	2.68501e-05	AtCRT3	AT1G08450
CARHR016670	295.713	-1.38572	0.293176	-4.72658	2.28336e-06	2.72554e-05	CARHR016670	AT1G16190
CARHR017590	36.0632	-3.05823	0.647257	-4.7249	2.30224e-06	2.74651e-05	CARHR017590	AT1G17060
CARHR166600	240.588	-1.27887	0.270844	-4.72181	2.33755e-06	2.78703e-05	CARHR166600	AT3G56480
CARHR080690	879.018	0.95158	0.201598	4.72019	2.35624e-06	2.80772e-05	Serine incorporator 3	AT3G06170
CARHR260330	178.425	-2.23599	0.473831	-4.71896	2.37057e-06	2.82318e-05	CARHR260330	AT5G02900
CARHR280920	92.7889	-1.62396	0.344184	-4.71827	2.37857e-06	2.8311e-05	unknown protein; Has 1807 Blast hits to 1807 proteins in 277 species: Archae - 0; Bacteria - 0; Metazoa - 736; Fungi - 347; Plants - 385; Viruses - 0; Other Eukaryotes - 339 (source: NCBI BLink)	AT5G66780
CARHR192020	2345.86	1.54755	0.328042	4.71754	2.38711e-06	2.83964e-05	AT5G20830	AT5G20830
CARHR068900	370.52	-1.11341	0.236022	-4.71741	2.38864e-06	2.83984e-05	CARHR068900	AT1G75500
CARHR124870	232.837	1.3201	0.279959	4.71535	2.41297e-06	2.86714e-05	CARHR124870	AT2G31280
CARHR060550	425.416	1.30427	0.276614	4.71513	2.41553e-06	2.86854e-05	Phototropic-responsive NPH3 family protein	AT1G67900
CARHR011870	204.602	-2.49687	0.529864	-4.71228	2.44955e-06	2.90729e-05	ATPMEPCRA	AT1G11580
CARHR183850	57.09	-2.74143	0.582738	-4.7044	2.54616e-06	3.0168e-05	CARHR183850	AT5G48360
CARHR096730	4201.92	0.956892	0.203505	4.70206	2.57547e-06	3.04981e-05	ATNEK5	AT3G20860
CARHR026750	712.369	-1.00666	0.214281	-4.69786	2.62901e-06	3.10791e-05	Acid phosphatase/vanadium-dependent haloperoxidase-related protein	AT1G24350
CARHR128800	2062.65	-0.704221	0.149916	-4.69743	2.63454e-06	3.11269e-05	AT2G34680	AT2G34680
CARHR267640	1808.51	-1.893	0.403159	-4.69543	2.66051e-06	3.1416e-05	CARHR267640	AT5G54380
CARHR201190	3057.26	1.07838	0.229694	4.69486	2.66787e-06	3.14851e-05	TIR-NBS-LRR class disease resistance protein	AT5G36930
CARHR122760	29.3595	-3.21644	0.685625	-4.69125	2.71542e-06	3.20281e-05	ATGSTU3	AT2G29470
CARHR016730	65.4917	-2.7382	0.583715	-4.69099	2.7189e-06	3.20511e-05	Kinase family protein	AT1G16260
CARHR099510	2979.6	-1.3	0.277184	-4.69005	2.73143e-06	3.21807e-05	CARHR099510	AT3G23590
CARHR277200	4528.06	-0.848501	0.180958	-4.68895	2.74613e-06	3.23356e-05	CARHR277200	AT5G63370
CARHR290940	1779.13	-0.899921	0.192071	-4.68535	2.7948e-06	3.28864e-05	CARHR290940	AT1G71820
CARHR189190	362.276	0.966185	0.206293	4.68356	2.81934e-06	3.31396e-05	AT5G24310	AT5G24310
CARHR001080	1178.78	1.40929	0.300909	4.68346	2.82076e-06	3.31396e-05	CARHR001080	AT1G01360
CARHR142270	733.253	0.929947	0.198581	4.68296	2.82758e-06	3.3201e-05	Protein of unknown function (DUF3754)	AT2G46915
CARHR171090	566.96	1.54305	0.329536	4.6825	2.83399e-06	3.32576e-05	CARHR171090	AT3G60690
CARHR181040	6060.62	0.679173	0.145095	4.68088	2.85652e-06	3.35031e-05	ATH3	AT5G42980
CARHR265570	304.995	1.7777	0.379888	4.67954	2.8752e-06	3.37033e-05	B2	AT5G52570
CARHR136550	24117.1	-0.701733	0.150068	-4.67611	2.92372e-06	3.42528e-05	CARHR136550	AT2G41430
CARHR131640	15.5897	-3.70488	0.792354	-4.6758	2.92816e-06	3.42856e-05	Peroxidase superfamily protein	AT2G37130
CARHR129930	855.821	-1.14057	0.243938	-4.67568	2.92986e-06	3.42863e-05	AT2G35690	AT2G35690
CARHR220550	11754.1	-1.17889	0.25217	-4.67499	2.93969e-06	3.4382e-05	CARHR220550	AT4G12730
CARHR017840	258.738	-1.72339	0.368767	-4.67338	2.96284e-06	3.46139e-05	Leucine-rich receptor-like protein kinase family protein	AT1G17230
CARHR145000	1160.73	-1.81552	0.388576	-4.67225	2.97915e-06	3.47851e-05	ANAC035	AT2G02450
CARHR249450	93.0383	-1.70157	0.364197	-4.6721	2.98133e-06	3.47911e-05	CARHR249450	AT4G00880
CARHR281320	354.728	1.77573	0.380192	4.67062	3.0029e-06	3.50047e-05	ATDI8	AT5G66400
CARHR173360	485.866	1.9895	0.42596	4.67062	3.00299e-06	3.50047e-05	CARHR173360	AT3G63060
CARHR173700	1436.52	0.954574	0.204447	4.66906	3.02579e-06	3.52508e-05	RNA-binding protein-like	AT5G47620
CARHR136730	1793.83	-1.99043	0.426326	-4.66881	3.02946e-06	3.52739e-05	Glycosyltransferase family 61 protein	AT2G41640
CARHR031160	337.42	1.4089	0.301857	4.66743	3.04992e-06	3.54923e-05	CARHR031160	AT1G31820
CARHR062910	2735.58	1.58677	0.339988	4.66714	3.05422e-06	3.55225e-05	AT1G69830	AT1G69830
CARHR240480	124.813	-2.38472	0.51099	-4.66687	3.05827e-06	3.55498e-05	ADR1-like 1	AT3G26470
CARHR167650	3861.54	-1.71412	0.367533	-4.66385	3.10353e-06	3.60559e-05	unknown protein; Has 65 Blast hits to 65 proteins in 11 species: Archae - 0; Bacteria - 0; Metazoa - 0; Fungi - 0; Plants - 65; Viruses - 0; Other Eukaryotes - 0 (source: NCBI BLink)	AT3G57450
CARHR267980	631.891	-1.02889	0.220627	-4.66348	3.10906e-06	3.61001e-05	ATK3	AT5G54670
CARHR203190	368.769	-2.60878	0.55944	-4.66319	3.11347e-06	3.61312e-05	CARHR203190	AT5G10100
CARHR070070	7077.65	1.16403	0.249659	4.66248	3.12422e-06	3.62357e-05	CARHR070070	AT1G76520
CARHR065550	328.439	1.21708	0.261129	4.66083	3.14943e-06	3.64876e-05	CARHR065550	AT1G72630
CARHR257130	217.003	1.30138	0.279467	4.65666	3.21381e-06	3.72128e-05	NAD(P)-binding Rossmann-fold superfamily protein	AT5G51030
CARHR026120	897.992	-0.944186	0.202802	-4.65571	3.22864e-06	3.73638e-05	Protein of unknown function (DUF1639)	AT1G25370
CARHR047920	1181.19	-0.895037	0.192253	-4.65551	3.23172e-06	3.73787e-05	Receptor kinase	AT1G63430
CARHR229770	921.184	-1.29852	0.279016	-4.65394	3.25644e-06	3.76438e-05	AT4G22780	AT4G22780
CARHR278980	65.6728	2.01634	0.433417	4.65219	3.28425e-06	3.79233e-05	AT5G65070	AT5G65070
CARHR014830	255.36	-2.04081	0.438899	-4.64985	3.32182e-06	3.83359e-05	Protein kinase	AT1G14390
CARHR241290	740.262	1.5354	0.330559	4.64485	3.40315e-06	3.92528e-05	CARHR241290	AT4G33240
CARHR022500	27.5911	3.5855	0.772557	4.64108	3.46587e-06	3.99542e-05	CARHR022500	AT1G22150
CARHR184430	2299.61	1.01883	0.219623	4.63898	3.50135e-06	4.03409e-05	Protein of unknown function (DUF1350)	AT5G47860
CARHR198610	963.626	-1.00879	0.217488	-4.63839	3.51133e-06	4.04335e-05	Cinnamoyl CoA reductase-like protein	AT5G14700
CARHR042340	30.9303	-3.23839	0.698319	-4.6374	3.52819e-06	4.0583e-05	Protein PLANT CADMIUM RESISTANCE 8	AT1G52200
CARHR191650	217.391	1.3477	0.29061	4.63747	3.52701e-06	4.0583e-05	ATCKX5	AT5G21482
CARHR276400	631.591	-1.34303	0.289662	-4.63654	3.54295e-06	4.07303e-05	CARHR276400	AT5G62620
CARHR128720	406.197	1.09662	0.236603	4.63484	3.57219e-06	4.10212e-05	CARHR128720	AT2G34620
CARHR136150	475.805	1.4087	0.303992	4.63402	3.58633e-06	4.1161e-05	Methyltransferase-like	AT2G41040
CARHR249210	595.598	1.22259	0.26388	4.63314	3.60162e-06	4.13045e-05	CARHR249210	AT4G01080
CARHR031890	718.157	1.16918	0.252355	4.63307	3.60279e-06	4.13045e-05	CARHR031890	AT1G32440
CARHR097850	191.602	1.7353	0.374674	4.6315	3.63017e-06	4.15956e-05	BBX31	AT3G21890
CARHR199000	18.5488	-3.69357	0.797834	-4.6295	3.66552e-06	4.19775e-05	unknown protein; Has 8 Blast hits to 8 proteins in 2 species: Archae - 0; Bacteria - 0; Metazoa - 0; Fungi - 0; Plants - 8; Viruses - 0; Other Eukaryotes - 0 (source: NCBI BLink)	AT5G14330
CARHR147810	445.453	1.51532	0.327441	4.62777	3.6963e-06	4.23068e-05	ATICE1	AT3G26744
CARHR163320	12513.1	1.4503	0.313406	4.62754	3.70027e-06	4.2329e-05	AtPIP2;1	AT3G53420
CARHR090500	6760.37	-1.57657	0.340839	-4.62555	3.73599e-06	4.27142e-05	Aluminum-induced protein-like	AT3G15450
CARHR208550	1642.33	1.4071	0.30433	4.6236	3.77143e-06	4.30959e-05	AT5G04740	AT5G04740
CARHR027940	2953.18	0.757128	0.163806	4.6221	3.79882e-06	4.33851e-05	CARHR027940	AT1G28440
CARHR246810	596.217	-1.09414	0.236731	-4.62185	3.80327e-06	4.34121e-05	AtRABH1c	AT4G39890
CARHR254810	6497.99	1.63474	0.353757	4.62109	3.81737e-06	4.35493e-05	ATGPX6	AT4G11600
CARHR161270	542.227	-0.9641	0.208787	-4.61762	3.88164e-06	4.42583e-05	CARHR161270	AT3G51670
CARHR099100	16.8832	-3.51311	0.761199	-4.61524	3.92643e-06	4.47446e-05	2-oxoglutarate (2OG) and Fe(II)-dependent oxygenase superfamily protein	AT5G58660
CARHR205390	100.431	1.56003	0.338152	4.61342	3.96101e-06	4.5114e-05	unknown protein; BEST Arabidopsis thaliana protein match is: unknown protein	AT5G07790
CARHR123620	210.269	1.99502	0.432609	4.61159	3.99597e-06	4.54874e-05	Nodulin-like / Major Facilitator Superfamily protein	AT2G30300
CARHR133820	3227.71	1.12237	0.243396	4.6113	4.0015e-06	4.55255e-05	AT2G39050	AT2G39050
CARHR088230	483.588	-1.26449	0.274321	-4.60951	4.03624e-06	4.58958e-05	Glucan endo-1	AT3G13560
CARHR188230	19.0883	-3.3686	0.731013	-4.60813	4.06314e-06	4.61765e-05	CARHR188230	AT5G25250
CARHR026080	778.335	-1.99977	0.434531	-4.60214	4.18164e-06	4.73942e-05	unknown protein; BEST Arabidopsis thaliana protein match is: unknown protein	AT1G25400
CARHR229130	1744.75	1.13682	0.247238	4.59809	4.26381e-06	4.82993e-05	CARHR229130	AT4G22240
CARHR115990	108.393	-2.70268	0.588103	-4.59559	4.31523e-06	4.88287e-05	unknown protein; BEST Arabidopsis thaliana protein match is: unknown protein	AT2G25460
CARHR077530	385.227	1.30178	0.283432	4.59293	4.37068e-06	4.94294e-05	CARHR077530	AT3G03520
CARHR149990	7290.47	-1.36046	0.296276	-4.59187	4.39294e-06	4.96543e-05	ATMAPK3	AT3G45640
CARHR091590	8154.99	-1.06448	0.231835	-4.59155	4.39973e-06	4.97041e-05	GDSL esterase/lipase	AT3G16370
CARHR070770	254.648	1.1275	0.245577	4.59124	4.40628e-06	4.97512e-05	Kinase family protein	AT1G77280
CARHR127310	287.634	1.9749	0.430388	4.58864	4.46143e-06	5.03195e-05	CARHR127310	AT2G33310
CARHR022890	139.369	-2.43941	0.531704	-4.58792	4.4769e-06	5.04667e-05	CARHR022890	AT1G22530
CARHR030910	3429.75	-1.11542	0.24318	-4.58679	4.50122e-06	5.07134e-05	CARHR030910	AT1G31420
CARHR112610	1001.63	-1.11904	0.244104	-4.5843	4.55511e-06	5.12929e-05	CARHR112610	AT2G21620
CARHR003500	585.494	-1.21843	0.265802	-4.58395	4.56269e-06	5.13505e-05	ATXIB	AT1G04160
CARHR085410	292.59	1.00877	0.22013	4.5826	4.59225e-06	5.16553e-05	Hydrolase	AT3G10840
CARHR252770	2548.94	1.00075	0.218404	4.5821	4.60319e-06	5.17506e-05	ABCI8	AT4G04770
CARHR155570	392.401	-2.14502	0.468309	-4.58036	4.64183e-06	5.21569e-05	CARHR155570	AT3G46930
CARHR274430	341.883	-1.07933	0.2357	-4.57925	4.6664e-06	5.24048e-05	CARHR274430	AT5G60750
CARHR167980	53.3643	-2.25533	0.492565	-4.57874	4.67787e-06	5.24771e-05	CARHR167980	AT3G57730
CARHR246390	4926.36	0.903795	0.197475	4.57675	4.72254e-06	5.29497e-05	ATCAD7	AT4G37980
CARHR276170	2063.59	-0.761184	0.166368	-4.57529	4.75554e-06	5.32912e-05	ATBAG7	AT5G62390
CARHR163930	296.331	-1.84786	0.403978	-4.57417	4.78117e-06	5.35497e-05	BSK6	AT3G54030
CARHR076070	461.42	-1.12362	0.245712	-4.57291	4.80988e-06	5.38134e-05	CARHR076070	AT3G02110
CARHR266860	157.055	2.90339	0.635229	4.57062	4.86285e-06	5.43478e-05	CARHR266860	AT5G53730
CARHR006070	6041.78	1.46737	0.321158	4.56901	4.90032e-06	5.4708e-05	ACD32.1	AT1G06460
CARHR213540	4359.24	1.23166	0.269612	4.56826	4.91801e-06	5.48468e-05	ATCLC-A	AT5G40890
CARHR019920	641.678	-1.89839	0.41558	-4.56806	4.92269e-06	5.48698e-05	AT1G19330	AT1G19330
CARHR014300	9852.81	1.13733	0.249062	4.56643	4.96099e-06	5.52671e-05	Involved in response to salt stress. Knockout mutants are hypersensitive to salt stress	AT1G13930
CARHR179590	1332.08	1.17398	0.257112	4.56601	4.97095e-06	5.53485e-05	AT5G43850	AT5G43850
CARHR158130	1085.28	-1.07397	0.235288	-4.56448	5.00742e-06	5.57249e-05	CARHR158130	AT3G49260
CARHR185260	46.1857	-2.59824	0.569361	-4.56343	5.03247e-06	5.59738e-05	CARHR185260	AT5G28646
CARHR132290	181.938	1.52305	0.333795	4.56285	5.04644e-06	5.60993e-05	AT2G37300	AT2G37300
CARHR273400	589.181	-1.86499	0.408869	-4.56134	5.08285e-06	5.6474e-05	AtZAT12	AT5G59820
CARHR216510	64.0245	1.97975	0.434113	4.56045	5.10453e-06	5.66662e-05	CARHR216510	AT5G36220
CARHR113790	336.571	-2.28863	0.502063	-4.55845	5.15326e-06	5.7165e-05	UDP-Glycosyltransferase superfamily protein	AT2G22590
CARHR093210	343.531	-1.49263	0.327533	-4.55719	5.18431e-06	5.7479e-05	CARHR093210	AT3G17860
CARHR046800	2150.46	0.840919	0.184541	4.55681	5.19352e-06	5.75504e-05	Loricrin-like	AT1G64140
CARHR103380	337.771	-2.24098	0.491872	-4.55603	5.21295e-06	5.77352e-05	Glucan endo-1	AT2G05790
CARHR253500	214.049	-1.57976	0.346762	-4.55574	5.22019e-06	5.77524e-05	CARHR253500	AT4G05590
CARHR265650	273.098	1.19568	0.262463	4.55563	5.2228e-06	5.77524e-05	CARHR265650	AT5G52660
CARHR153700	1098.07	0.94292	0.206973	4.55576	5.21968e-06	5.77524e-05	CARHR153700	AT3G42670
CARHR250500	6903.44	-1.66156	0.364839	-4.55422	5.25815e-06	5.81124e-05	AtGH9B13	AT4G02290
CARHR147680	1065.69	-0.83473	0.183312	-4.55361	5.27335e-06	5.82496e-05	DUF803 domain-containing protein	AT3G26670
CARHR285320	1443.57	1.21271	0.266384	4.55247	5.30189e-06	5.85339e-05	CARHR285320	AT5G59220
CARHR293090	2845.73	-0.684933	0.150466	-4.55209	5.31166e-06	5.86107e-05	Kinase family protein	AT2G23450
CARHR099160	580.158	0.883972	0.194221	4.55137	5.32972e-06	5.87789e-05	bHLH34	AT3G23210
CARHR091490	189.138	1.23262	0.270835	4.55119	5.33424e-06	5.87978e-05	Ethylene-responsive transcription factor 1	AT3G16280
CARHR138520	1328.22	-0.88319	0.194101	-4.55016	5.36053e-06	5.90564e-05	CARHR138520	AT2G43430
CARHR070430	1158.86	-3.63269	0.798416	-4.54987	5.368e-06	5.90763e-05	ATEXT1	AT1G76930
CARHR102210	2737.65	1.0881	0.239147	4.54994	5.36609e-06	5.90763e-05	CARHR102210	AT2G04350
CARHR250070	504.143	-0.900957	0.198025	-4.54972	5.37164e-06	5.90852e-05	GRAM domain-containing protein / ABA-responsive protein-related	AT4G01600
CARHR027780	2092.34	1.49746	0.329401	4.54601	5.46723e-06	6.00417e-05	AT1G28290	AT1G28290
CARHR100010	2070.1	1.25873	0.276955	4.54489	5.49635e-06	6.03298e-05	ABC1 family protein	AT3G24190
CARHR178080	7178.29	-0.848839	0.186923	-4.54111	5.59585e-06	6.13897e-05	CARHR178080	AT5G44790
CARHR009010	840.938	1.1582	0.25509	4.54035	5.61615e-06	6.158e-05	At-SR30	AT1G09140
CARHR146880	87.0704	-3.3075	0.728629	-4.53935	5.64277e-06	6.18394e-05	ATHMT-1	AT3G25900
CARHR132150	121.539	-2.22651	0.490587	-4.53846	5.66663e-06	6.20684e-05	Inositol-1	AT2G37440
CARHR233670	41.7976	2.4104	0.531426	4.53572	5.74062e-06	6.28457e-05	CARHR233670	AT4G26150
CARHR128780	2054.6	1.42114	0.31338	4.53488	5.76371e-06	6.30635e-05	AT2G34660	AT2G34660
CARHR059900	2093.05	0.955175	0.210633	4.53477	5.76655e-06	6.30635e-05	CARHR059900	AT1G67360
CARHR270170	556.733	1.15269	0.254259	4.53351	5.80109e-06	6.34081e-05	unknown protein; BEST Arabidopsis thaliana protein match is: unknown protein	AT5G56520
CARHR007060	1290.21	1.24675	0.275164	4.53092	5.87261e-06	6.41561e-05	CARHR007060	AT1G07350
CARHR060370	6445.98	1.66479	0.367533	4.52965	5.90823e-06	6.45115e-05	Pectate lyase family protein	AT1G67750
CARHR242950	949.18	0.969775	0.214116	4.52919	5.92093e-06	6.45827e-05	CARHR242950	AT4G34640
CARHR235430	1035.26	1.17502	0.259491	4.52819	5.94899e-06	6.48548e-05	Rhodanese/Cell cycle control phosphatase superfamily protein	AT4G27700
CARHR018780	209.933	-1.16585	0.257516	-4.5273	5.97418e-06	6.50616e-05	AtRABA6b	AT1G18200
CARHR174720	1427.92	-1.58471	0.35003	-4.52734	5.97312e-06	6.50616e-05	VQ motif-containing protein	AT5G46780
CARHR057200	72.0198	-2.61013	0.576565	-4.52703	5.9818e-06	6.51105e-05	CARHR057200	AT1G65490
CARHR202230	3500.26	0.841967	0.186067	4.52508	6.0373e-06	6.56804e-05	CARHR202230	AT5G11060
CARHR080360	1257.07	-1.21047	0.267614	-4.52319	6.09147e-06	6.62007e-05	Neurofilament protein-related protein	AT3G05900
CARHR243900	1912.02	1.06197	0.234897	4.521	6.15468e-06	6.68529e-05	CARHR243900	AT4G35560
CARHR144180	204.46	2.22872	0.493038	4.52038	6.17286e-06	6.70155e-05	Plant invertase/pectin methylesterase inhibitor superfamily protein	AT2G01610
CARHR008800	828.724	0.864151	0.191177	4.52017	6.17901e-06	6.70474e-05	Sugar transporter family protein	AT1G08900
CARHR073450	129.441	-1.80943	0.400552	-4.51735	6.26176e-06	6.791e-05	ATWAKL10	AT1G79680
CARHR042010	492.8	-1.451	0.321482	-4.51349	6.37698e-06	6.91237e-05	Protein kinase-like protein	AT1G51890
CARHR127840	1344.09	1.01473	0.224828	4.51336	6.38097e-06	6.9131e-05	ATUBC24	AT2G33770
CARHR241120	2536.05	1.37326	0.304379	4.51169	6.43137e-06	6.96049e-05	AT4G33090	AT4G33090
CARHR061460	840.825	-0.77644	0.172109	-4.51132	6.44241e-06	6.96882e-05	Transmembrane protein	AT1G68650
CARHR034560	12495.5	1.02486	0.227231	4.51023	6.47585e-06	7.00136e-05	ANNAT1	AT1G35720
CARHR048150	85.9549	-1.91369	0.424377	-4.50941	6.50089e-06	7.0248e-05	CARHR048150	AT1G63260
CARHR289990	256.612	1.19531	0.265128	4.5084	6.53169e-06	7.05443e-05	unknown protein; Has 36 Blast hits to 36 proteins in 12 species: Archae - 0; Bacteria - 0; Metazoa - 0; Fungi - 0; Plants - 36; Viruses - 0; Other Eukaryotes - 0 (source: NCBI BLink)	AT4G15563
CARHR219440	732.995	0.981096	0.217628	4.50812	6.54032e-06	7.06009e-05	CARHR219440	AT4G13670
CARHR079850	102.708	-2.22427	0.493653	-4.50573	6.61442e-06	7.1364e-05	CARHR079850	AT3G05470
CARHR250540	2145.37	-0.74261	0.164835	-4.50516	6.63229e-06	7.15198e-05	CARHR250540	AT4G02350
CARHR262710	23.7765	-3.63056	0.806166	-4.50349	6.68459e-06	7.20466e-05	Peroxidase superfamily protein	AT5G39580
CARHR294290	15.9495	-3.42963	0.761619	-4.50308	6.69742e-06	7.21104e-05	Arabidopsis phospholipase-like protein (PEARLI 4) family	AT4G38560
CARHR164930	451.38	-0.970909	0.215608	-4.50312	6.69618e-06	7.21104e-05	CARHR164930	AT3G54950
CARHR069200	193.118	-1.97613	0.439053	-4.5009	6.76672e-06	7.28189e-05	CARHR069200	AT1G75780
CARHR075990	126.144	-2.71129	0.602599	-4.49932	6.81697e-06	7.32842e-05	ATWRKY58	AT3G01080
CARHR211670	218.755	-1.11021	0.246784	-4.49872	6.83654e-06	7.3419e-05	AT5G01310	AT5G01310
CARHR217480	1765.31	0.868968	0.19326	4.49637	6.91241e-06	7.41956e-05	Integral membrane protein	AT5G35460
CARHR174740	2772.3	0.883217	0.196554	4.4935	7.00614e-06	7.5163e-05	CARHR174740	AT5G46760
CARHR205360	633.746	1.12275	0.249873	4.49329	7.01316e-06	7.51996e-05	Plant calmodulin-binding protein-related	AT5G07820
CARHR138440	945.374	-0.80541	0.179341	-4.49094	7.09097e-06	7.59949e-05	BIO2	AT2G43360
CARHR233060	680.957	1.41204	0.31455	4.48909	7.15288e-06	7.66191e-05	ATDTX35	AT4G25640
CARHR248190	374.319	1.20225	0.267869	4.48823	7.18189e-06	7.68904e-05	ATHAM3	AT4G00150
CARHR172320	812.721	1.11771	0.249072	4.4875	7.20647e-06	7.7114e-05	Kinase family protein	AT3G61960
CARHR152690	828.817	-0.983547	0.219209	-4.48681	7.22986e-06	7.73246e-05	ATNEK6	AT3G44200
CARHR069390	1158.32	-1.01492	0.226219	-4.48646	7.24157e-06	7.74103e-05	AT1G75840	AT1G75840
CARHR139340	985.132	-1.05868	0.235982	-4.48629	7.24752e-06	7.74342e-05	CARHR139340	AT2G44180
CARHR231980	28.5185	-2.65498	0.592062	-4.4843	7.31546e-06	7.80802e-05	CARHR231980	AT4G24580
CARHR121080	1988.02	1.34176	0.29921	4.48433	7.31435e-06	7.80802e-05	AtSOD2	AT2G28190
CARHR287540	443.262	1.01363	0.226333	4.47849	7.51733e-06	8.01528e-05	Peptidoglycan-binding LysM domain-containing protein	AT1G55000
CARHR143540	479.109	0.943688	0.210815	4.47638	7.59207e-06	8.09084e-05	ATGPX4	AT2G48150
CARHR204050	294.318	-1.22642	0.273996	-4.47604	7.60397e-06	8.09939e-05	CARHR204050	AT5G09350
CARHR036060	377.646	2.21119	0.494031	4.4758	7.61251e-06	8.10345e-05	CARHR036060	AT1G44800
CARHR258820	1218.79	2.03757	0.455249	4.47572	7.61554e-06	8.10345e-05	Non-lysosomal glucosylceramidase	AT5G49900
CARHR067730	52.8169	2.32694	0.520081	4.4742	7.66991e-06	8.15715e-05	unknown protein; LOCATED IN: endomembrane system; Has 9 Blast hits to 9 proteins in 4 species: Archae - 0; Bacteria - 0; Metazoa - 0; Fungi - 0; Plants - 9; Viruses - 0; Other Eukaryotes - 0 (source: NCBI BLink)	AT1G74458
CARHR078240	85.4373	-1.75509	0.392383	-4.4729	7.71672e-06	8.19149e-05	ATGLR1.1	AT3G04110
CARHR114940	988.487	1.13699	0.254196	4.47289	7.71691e-06	8.19149e-05	CARHR114940	AT2G26170
CARHR128560	1427.68	0.915443	0.204666	4.47286	7.71791e-06	8.19149e-05	NAD-dependent epimerase/dehydratase	AT2G34460
CARHR145140	3752.86	0.976235	0.218302	4.47195	7.75081e-06	8.21806e-05	CARHR145140	AT2G02710
CARHR190850	741.845	1.2122	0.271223	4.46939	7.8442e-06	8.31286e-05	ATCSLA02	AT5G22740
CARHR254140	589.114	0.9251	0.20701	4.46887	7.86353e-06	8.32911e-05	AT4G12080	AT4G12080
CARHR230970	1638.95	3.69666	0.827293	4.46838	7.88134e-06	8.34375e-05	CARHR230970	AT4G23600
CARHR190520	240.411	2.23161	0.499524	4.46747	7.91485e-06	8.37498e-05	CARHR190520	AT5G23020
CARHR093150	5893.43	1.22176	0.273503	4.46709	7.92914e-06	8.38585e-05	Protein of unknown function (DUF760)	AT3G17800
CARHR083350	648.832	-1.15214	0.257925	-4.46698	7.93323e-06	8.38593e-05	Kinase family protein	AT3G09010
CARHR268120	25134.8	1.28737	0.288268	4.46586	7.97478e-06	8.42558e-05	CARHR268120	AT5G54770
CARHR165450	1997.54	-1.49204	0.334206	-4.46444	8.02769e-06	8.4772e-05	Glucan endo-1	AT3G55430
CARHR042860	1462.43	-1.17871	0.264038	-4.46415	8.03862e-06	8.48444e-05	unknown protein; BEST Arabidopsis thaliana protein match is: unknown protein	AT1G52720
CARHR216910	84.5327	-1.65463	0.370704	-4.46349	8.06344e-06	8.50634e-05	unknown protein; BEST Arabidopsis thaliana protein match is: unknown protein	AT5G35732
CARHR210900	2024.43	1.11223	0.249205	4.46311	8.07794e-06	8.51733e-05	HSP20-like chaperones superfamily protein	AT5G02480
CARHR125300	616.974	0.902352	0.202342	4.45954	8.21341e-06	8.65143e-05	CARHR125300	AT2G31670
CARHR164340	1082.35	1.16496	0.261304	4.45826	8.26258e-06	8.69883e-05	Beta-galactosidase	AT3G54440
CARHR278800	45.7042	-2.66372	0.597626	-4.45717	8.30482e-06	8.7389e-05	ATWRKY51	AT5G64810
CARHR264450	89.7811	1.7869	0.401383	4.45186	8.51299e-06	8.94893e-05	Protein of unknown function (DUF668)	AT5G51670
CARHR090870	622.704	1.26856	0.285178	4.44831	8.65481e-06	9.08885e-05	unknown protein; BEST Arabidopsis thaliana protein match is: unknown protein	AT3G15780
CARHR213790	85.9682	1.85031	0.416205	4.44567	8.76185e-06	9.19202e-05	Domain of unknown function (DUF23)	AT5G40720
CARHR275390	2972.36	2.0622	0.464032	4.44409	8.82634e-06	9.25502e-05	CARHR275390	AT5G61600
CARHR032990	17.3383	-3.56687	0.802816	-4.44294	8.87361e-06	9.29525e-05	CARHR032990	AT1G33540
CARHR101410	1052.8	-0.797507	0.179607	-4.44029	8.98365e-06	9.4058e-05	AtRIN4	AT3G25070
CARHR245730	810.343	1.0499	0.236635	4.43678	9.13165e-06	9.55596e-05	CARHR245730	AT4G37330
CARHR092930	133.471	1.34628	0.303459	4.43647	9.14481e-06	9.56494e-05	ATRBL10	AT3G17611
CARHR149680	3571.64	1.13725	0.256368	4.43599	9.16502e-06	9.58128e-05	CARHR149680	AT3G28050
CARHR188530	306.866	1.90594	0.429732	4.43519	9.19897e-06	9.6096e-05	CARHR188530	AT5G24910
CARHR141890	1071.63	1.50288	0.338858	4.43514	9.20132e-06	9.6096e-05	At2g46550-like protein	AT2G46550
CARHR120160	8589.47	-1.39035	0.313499	-4.43493	9.21026e-06	9.61413e-05	Glucan endo-1	AT2G27500
CARHR178900	2829.66	-0.972516	0.219319	-4.43425	9.23918e-06	9.63949e-05	Cyclin-dependent protein kinase-like	AT5G44290
CARHR139150	482.284	1.16801	0.263623	4.43061	9.39656e-06	9.7988e-05	AtITPK4	AT2G43980
CARHR022590	17.8077	-3.26904	0.737961	-4.42983	9.43082e-06	9.82961e-05	AT1G22240	AT1G22240
CARHR021800	3044.04	1.06225	0.2399	4.42788	9.51636e-06	9.90888e-05	CARHR021800	AT1G21410
CARHR007180	3444.96	1.16167	0.26235	4.42794	9.5136e-06	9.90888e-05	NAD(P)-binding Rossmann-fold superfamily protein	AT1G07440
CARHR099190	84.4704	-2.06598	0.466656	-4.42719	9.54667e-06	9.93549e-05	AtERF#092	AT3G23240
CARHR292900	766.532	-1.60496	0.362671	-4.42539	9.62669e-06	0.000100088	AtMYB70	AT2G23290
CARHR141540	813.062	0.980338	0.221616	4.4236	9.70718e-06	0.000100874	CARHR141540	AT2G46270
CARHR009580	90.9643	-1.79111	0.405298	-4.41925	9.90453e-06	0.000102874	Protein kinase-like protein	AT1G09600
CARHR022800	117.066	-2.0394	0.461703	-4.41712	1.00024e-05	0.000103838	O-fucosyltransferase family protein	AT1G22460
CARHR239870	265.205	-1.63146	0.369371	-4.41686	1.00144e-05	0.000103911	Plant protein of unknown function (DUF247)	AT4G31980
CARHR112540	1179.75	3.19805	0.724835	4.4121	1.02372e-05	0.000106171	AT2G21590	AT2G21590
CARHR196870	1137.3	-0.878901	0.199223	-4.41164	1.02589e-05	0.000106343	BCCP	AT5G16390
CARHR229540	36.6279	-3.30957	0.750922	-4.40734	1.04647e-05	0.000108423	CARHR229540	AT4G16730
CARHR123370	570.546	-1.31058	0.297395	-4.40685	1.04884e-05	0.000108615	ATKT1	AT2G30070
CARHR040550	850.542	1.33086	0.302056	4.40599	1.053e-05	0.000108991	Calcium-dependent lipid-binding domain-containing protein	AT1G50570
CARHR016770	750.382	-1.13913	0.258631	-4.40448	1.06036e-05	0.000109698	CARHR016770	AT1G16300
CARHR285710	105.449	1.74083	0.395304	4.40377	1.06384e-05	0.000110004	unknown protein; FUNCTIONS IN: molecular_function unknown; INVOLVED IN: biological_process unknown; LOCATED IN: endomembrane system; EXPRESSED IN: 23 plant structures; EXPRESSED DURING: 13 growth stages; Has 1807 Blast hits to 1807 proteins in 277 species: Archae - 0; Bacteria - 0; Metazoa - 736; Fungi - 347; Plants - 385; Viruses - 0; Other Eukaryotes - 339 (source: NCBI BLink)	AT5G59350
CARHR181460	397.181	1.17886	0.267799	4.40203	1.07245e-05	0.000110839	AtIP5	AT5G42810
CARHR132040	818.403	1.09359	0.248466	4.40136	1.07575e-05	0.000111125	CARHR132040	AT2G37570
CARHR271570	258.017	-1.70857	0.388309	-4.40004	1.08233e-05	0.00011175	Protein of unknown function	AT5G57830
CARHR276510	415.433	1.96194	0.446237	4.39664	1.09938e-05	0.000113398	Integral membrane HPP family protein	AT5G62720
CARHR099770	796.733	-0.83258	0.189418	-4.39545	1.10542e-05	0.000113909	AT3G23790	AT3G23790
CARHR012190	331.801	-0.958031	0.218217	-4.39027	1.13208e-05	0.000116598	ATSRS	AT1G11870
CARHR095520	936.503	0.780172	0.17772	4.3899	1.13403e-05	0.000116741	unknown protein; INVOLVED IN: biological_process unknown; LOCATED IN: chloroplast stroma	AT3G19990
CARHR194910	343.48	-1.36407	0.310763	-4.38942	1.13651e-05	0.000116939	Methyltransferase-related protein	AT5G18150
CARHR228490	2123.76	-0.834492	0.190239	-4.38655	1.15162e-05	0.000118377	ATML1	AT4G21750
CARHR100030	5967.12	0.83559	0.190649	4.38288	1.17121e-05	0.000120272	ATGR1	AT3G24170
CARHR032120	275.286	1.60355	0.365899	4.38251	1.17322e-05	0.00012042	SBP (S-ribonuclease binding protein) family protein	AT1G32740
CARHR023310	3188.33	0.962745	0.219739	4.3813	1.17972e-05	0.000120967	T-complex protein 11	AT1G22930
CARHR141000	40.0605	-2.3227	0.53037	-4.3794	1.19009e-05	0.000121971	S-adenosyl-L-methionine-dependent methyltransferases superfamily protein	AT2G45750
CARHR048120	42.9053	2.20479	0.503553	4.37846	1.19519e-05	0.000122374	Remorin family protein	AT1G63295
CARHR249170	923.35	-0.937596	0.214137	-4.37848	1.19509e-05	0.000122374	ATBZIP54	AT4G01120
CARHR018880	28.2929	3.02211	0.690366	4.37754	1.20025e-05	0.000122832	Endo-1	AT1G18310
CARHR183130	199.437	1.53425	0.350595	4.37612	1.20811e-05	0.000123575	Pentatricopeptide repeat-containing protein	AT5G48730
CARHR089550	184.741	-2.01448	0.460603	-4.37356	1.22236e-05	0.000124972	CARHR089550	AT3G14590
CARHR016070	476.916	-1.93617	0.442714	-4.3734	1.22324e-05	0.000125001	AT1G15520	AT1G15520
CARHR009600	573.653	-0.815393	0.186449	-4.37327	1.22398e-05	0.000125015	ATRAB11C	AT1G09630
CARHR027720	56.6155	2.75475	0.629949	4.37296	1.22571e-05	0.00012513	ATPUP1	AT1G28230
CARHR188800	29.9176	2.98297	0.682429	4.37111	1.23617e-05	0.000126075	CARHR188800	AT5G24660
CARHR068390	164.532	-1.52895	0.349785	-4.37112	1.23611e-05	0.000126075	AT1G75060	AT1G75060
CARHR053640	493.064	1.03625	0.23716	4.36941	1.24584e-05	0.000126999	Phosphoglycerate mutase-like protein	AT1G58280
CARHR025400	183.28	-1.34693	0.308339	-4.36832	1.25206e-05	0.000127571	ATUGD1	AT1G26570
CARHR053770	107.441	-2.07116	0.474424	-4.36563	1.26758e-05	0.000129089	unknown protein; FUNCTIONS IN: molecular_function unknown; INVOLVED IN: biological_process unknown; LOCATED IN: endomembrane system; Has 4 Blast hits to 4 proteins in 2 species: Archae - 0; Bacteria - 0; Metazoa - 0; Fungi - 0; Plants - 4; Viruses - 0; Other Eukaryotes - 0 (source: NCBI BLink)	AT1G58225
CARHR186660	863.55	-1.22244	0.280027	-4.36542	1.26881e-05	0.000129151	CARHR186660	AT5G26910
CARHR133970	755.708	-2.21148	0.50668	-4.36465	1.27329e-05	0.000129544	Nodulin-like / Major Facilitator Superfamily protein	AT2G39210
CARHR004440	1690.11	-1.70499	0.390809	-4.36271	1.2846e-05	0.000130568	AT1G05010	AT1G05010
CARHR070300	148.932	-1.21461	0.278418	-4.36253	1.28566e-05	0.000130612	ATY1	AT1G76760
CARHR069670	403.075	1.22599	0.281057	4.36206	1.28842e-05	0.000130829	AT1G76130	AT1G76130
CARHR174770	76.906	-2.34762	0.53823	-4.36174	1.29031e-05	0.000130956	Glycine-rich protein	AT5G46730
CARHR189620	108.056	-3.16705	0.726283	-4.36063	1.29686e-05	0.000131494	CARHR189620	AT5G23940
CARHR260220	62.8891	-2.29186	0.525657	-4.35999	1.30068e-05	0.000131817	CARHR260220	AT4G09160
CARHR276230	195.581	1.33249	0.305695	4.35888	1.30731e-05	0.000132425	CARHR276230	AT5G62430
CARHR124600	242.024	-1.80882	0.415377	-4.35465	1.33279e-05	0.000134919	CARHR124600	AT2G31070
CARHR129370	600.153	-1.43036	0.328517	-4.35401	1.33672e-05	0.000135162	AT2G35210	AT2G35210
CARHR241260	5665.09	-0.856518	0.196721	-4.35397	1.33692e-05	0.000135162	ATPME44	AT4G33220
CARHR294380	148.814	-1.58353	0.363797	-4.3528	1.34411e-05	0.000135823	Pathogenesis-related thaumatin-like protein	AT4G38660
CARHR196890	4089.33	0.849032	0.195084	4.35214	1.34813e-05	0.000136163	AT5G16370	AT5G16370
CARHR195500	1443.04	-1.15662	0.265812	-4.35129	1.35336e-05	0.000136625	disease resistance protein (TIR-NBS-LRR class)	AT5G17680
CARHR240130	1317.16	1.32823	0.305285	4.35079	1.35649e-05	0.000136875	CARHR240130	AT4G32250
CARHR236550	1291.47	1.02854	0.236536	4.34835	1.37166e-05	0.000138339	CARHR236550	AT4G28760
CARHR239650	1091.26	1.34812	0.310116	4.34715	1.37918e-05	0.00013903	CARHR239650	AT4G31750
CARHR138590	496.068	1.35478	0.311743	4.34581	1.3876e-05	0.000139812	CARHR138590	AT2G43500
CARHR271970	170.758	1.65465	0.380779	4.34545	1.38991e-05	0.000139977	Formin-like protein 13	AT5G58160
CARHR155520	188.133	-1.40116	0.322473	-4.34504	1.39253e-05	0.000140173	Pentatricopeptide repeat-containing protein	AT3G46870
CARHR121520	848.164	-1.27606	0.293708	-4.34465	1.395e-05	0.000140354	CARHR121520	AT2G28510
CARHR221200	23.3128	-2.96105	0.681574	-4.34443	1.39637e-05	0.000140424	CARHR221200	AT4G14723
CARHR036510	6219.27	-0.748001	0.172198	-4.34384	1.40016e-05	0.000140737	CARHR036510	AT1G45688
CARHR023900	283.877	-3.37625	0.777667	-4.34152	1.41502e-05	0.000142026	ATCSLA03	AT1G23480
CARHR067120	2282.4	-1.04953	0.241756	-4.34127	1.41664e-05	0.00014212	CARHR067120	AT1G73990
CARHR024430	1072.29	-1.73476	0.399631	-4.3409	1.419e-05	0.000142289	AT3-MMP	AT1G24140
CARHR079880	1660.91	-1.57548	0.362949	-4.34078	1.41976e-05	0.000142296	CARHR079880	AT3G05490
CARHR228470	103.446	-1.42748	0.328907	-4.34009	1.42427e-05	0.00014268	unknown protein; BEST Arabidopsis thaliana protein match is: unknown protein	AT4G21740
CARHR057220	12.9518	-3.47842	0.801573	-4.33949	1.42811e-05	0.000142927	CARHR057220	AT1G65510
CARHR270800	2192.88	0.756572	0.174353	4.33931	1.42928e-05	0.000142975	CARHR270800	AT5G57040
CARHR055610	1312.28	0.770253	0.177535	4.33861	1.43386e-05	0.000143365	CARHR055610	AT1G54520
CARHR110010	3620.76	0.64878	0.14954	4.3385	1.43459e-05	0.000143369	AT-CDA1	AT2G19570
CARHR267670	903.06	0.822467	0.189645	4.33687	1.44526e-05	0.000144298	AT5G54390	AT5G54390
CARHR014340	18.8211	3.091	0.712903	4.3358	1.45233e-05	0.000144935	Protein of unknown function (DUF1336)	AT1G13970
CARHR238710	63.256	-2.05209	0.473301	-4.33569	1.45304e-05	0.000144936	CARHR238710	AT4G30850
CARHR271880	1423.19	1.50593	0.347423	4.33459	1.46035e-05	0.000145596	ATTIL	AT5G58070
CARHR179110	78.6586	1.80871	0.417426	4.333	1.47094e-05	0.000146582	AtIDD8	AT5G44160
CARHR238300	691.86	0.775596	0.179033	4.33213	1.47672e-05	0.000147087	Ring finger protein	AT4G30400
CARHR087700	2190.98	1.37901	0.318663	4.32747	1.50829e-05	0.00015016	ATSERAT2;2	AT3G13110
CARHR032080	151.065	1.76988	0.409015	4.32719	1.51025e-05	0.000150212	unknown protein; FUNCTIONS IN: molecular_function unknown; INVOLVED IN: biological_process unknown; LOCATED IN: plasma membrane; EXPRESSED IN: 21 plant structures; EXPRESSED DURING: 11 growth stages; BEST Arabidopsis thaliana protein match is: unknown protein	AT1G32690
CARHR218900	1781.61	-1.01303	0.234243	-4.32471	1.52734e-05	0.000151839	CARHR218900	AT4G13350
CARHR196540	2669.94	1.24528	0.288089	4.32257	1.54222e-05	0.000153246	Chaperone protein dnaJ	AT5G16650
CARHR269300	719.424	-3.01192	0.696826	-4.32235	1.54379e-05	0.000153329	ATOPT1	AT5G55930
CARHR104170	636.643	0.816442	0.189021	4.31931	1.56515e-05	0.000155361	BSD domain-containing protein	AT2G10950
CARHR002750	1141.43	-0.978904	0.226676	-4.31852	1.5708e-05	0.000155789	C2 domain-containing protein	AT1G03370
CARHR189040	144.254	-2.50408	0.579924	-4.31794	1.57493e-05	0.000156051	ATYSL2	AT5G24380
CARHR285590	503.272	1.5727	0.364248	4.31767	1.57688e-05	0.000156169	CARHR285590	AT5G59030
CARHR134550	641.14	-1.89848	0.439722	-4.31746	1.57833e-05	0.000156239	Eukaryotic aspartyl protease family protein	AT2G39710
CARHR249030	669.927	0.971896	0.225301	4.31377	1.60495e-05	0.000158798	CARHR249030	AT4G01280
CARHR193950	12.8232	3.45964	0.802424	4.31148	1.62164e-05	0.000160323	ATIPT5	AT5G19040
CARHR007390	850.123	3.34954	0.776894	4.31145	1.6219e-05	0.000160323	ATMT1	AT1G07600
CARHR024870	5508.66	-1.0705	0.24836	-4.31028	1.63047e-05	0.000161095	ATHB54	AT1G27045
CARHR006530	679.378	-1.0794	0.250447	-4.3099	1.63326e-05	0.000161294	Protein kinase-like protein	AT1G06840
CARHR040640	3533.37	-0.784227	0.182022	-4.30843	1.64419e-05	0.000162297	CARHR040640	AT1G50600
CARHR139000	563.105	1.5588	0.362034	4.30566	1.66486e-05	0.000164259	ATSAGT1	AT2G43820
CARHR235080	311.104	1.42938	0.331987	4.30553	1.66588e-05	0.000164283	ANAC72	AT4G27410
CARHR097740	21.6955	-3.49103	0.811062	-4.30427	1.67537e-05	0.00016514	UDP-Glycosyltransferase superfamily protein	AT3G21790
CARHR242920	1787.34	0.896518	0.208389	4.30214	1.69153e-05	0.000166654	Kinase family protein	AT4G34500
CARHR170880	84.6366	-1.62002	0.376731	-4.30021	1.70635e-05	0.000168035	CARHR170880	AT3G60500
CARHR254190	6071.52	-0.92308	0.214723	-4.29894	1.71617e-05	0.000168843	AtSAP7	AT4G12040
CARHR188560	1737.71	0.822785	0.191592	4.29446	1.75122e-05	0.000172129	unknown protein; BEST Arabidopsis thaliana protein match is: unknown protein	AT5G24890
CARHR012150	335.394	-1.57766	0.3677	-4.29062	1.78173e-05	0.000174975	Glucan endo-1	AT1G11820
CARHR278630	1392.38	-2.04502	0.476627	-4.29061	1.78185e-05	0.000174975	ATCMPG2	AT5G64660
CARHR088950	868.83	-0.987217	0.230147	-4.2895	1.79074e-05	0.000175766	ATEXO70D3	AT3G14090
CARHR172150	922.058	-1.04983	0.244804	-4.28843	1.7994e-05	0.00017645	Eukaryotic aspartyl protease family protein	AT3G61820
CARHR038680	1050.94	0.872258	0.203398	4.28843	1.79938e-05	0.00017645	Lipid transfer protein	AT1G48750
CARHR157330	2517.23	0.849395	0.198073	4.2883	1.80049e-05	0.000176474	CARHR157330	AT3G48530
CARHR037870	518.342	-1.12451	0.262288	-4.28733	1.80834e-05	0.000177137	ATNPSN12	AT1G48240
CARHR220560	744.903	-0.835527	0.194886	-4.28725	1.80896e-05	0.000177137	Kinase family protein	AT4G14350
CARHR020920	91.4537	1.98856	0.463881	4.28679	1.81274e-05	0.000177425	CARHR020920	AT1G20470
CARHR236100	26.8145	-3.48927	0.813998	-4.28658	1.81442e-05	0.000177505	AtENODL3	AT4G28365
CARHR036440	390.167	1.69867	0.396298	4.28634	1.81644e-05	0.000177619	AREB1	AT1G45249
CARHR193030	875.847	1.04474	0.243778	4.28561	1.8224e-05	0.000178119	Hydrolase	AT5G19850
CARHR247000	253.217	1.14919	0.26817	4.28532	1.82474e-05	0.000178264	VQ motif-containing protein	AT4G39720
CARHR028720	3470.31	1.66208	0.387939	4.28439	1.83241e-05	0.00017893	CARHR028720	AT1G29390
CARHR248980	2492.8	-1.55729	0.363601	-4.28297	1.84415e-05	0.000179992	BPS3	AT4G01360
CARHR094040	4646.44	-0.757387	0.17692	-4.28095	1.86094e-05	0.000181546	CARHR094040	AT3G18660
CARHR057120	198.703	1.09655	0.256164	4.28066	1.86338e-05	0.0001817	CARHR057120	AT1G65470
CARHR015910	3124.5	-1.22431	0.286021	-4.28048	1.86493e-05	0.000181766	CARHR015910	AT1G15380
CARHR077470	938.591	1.54696	0.361484	4.27947	1.87343e-05	0.000182466	CARHR077470	AT3G03450
CARHR177440	2563.38	-0.912412	0.21321	-4.27941	1.87387e-05	0.000182466	ATRAB5A	AT5G45130
CARHR018470	333.311	1.07779	0.251977	4.27733	1.89146e-05	0.000184094	ATEGY3	AT1G17870
CARHR042840	31.6918	3.40136	0.795372	4.27644	1.89905e-05	0.000184709	Acyl-protein thioesterase	AT1G52700
CARHR071480	6171.18	0.832216	0.194607	4.27638	1.89956e-05	0.000184709	CARHR071480	AT1G78020
CARHR236660	2915.9	-0.695026	0.162536	-4.27615	1.90157e-05	0.000184818	CARHR236660	AT4G28880
CARHR005130	239.471	-1.26711	0.296405	-4.27494	1.91192e-05	0.000185738	AT1G05630	AT1G05630
CARHR206490	915.263	-0.969308	0.22696	-4.27083	1.9475e-05	0.000189107	CARHR206490	AT5G06710
CARHR152030	514.101	1.51408	0.354587	4.26997	1.95502e-05	0.000189749	AIG2 protein-like	AT3G28950
CARHR058200	2942.9	-0.856311	0.200593	-4.2689	1.9644e-05	0.000190534	AT1G66260	AT1G66260
CARHR043100	3349.61	1.04088	0.243832	4.26884	1.96494e-05	0.000190534	AT1G52880	AT1G52880
CARHR280540	6611.79	0.885076	0.207352	4.26847	1.9682e-05	0.000190762	AT5G67110	AT5G67110
CARHR000400	1414.14	-0.668558	0.156649	-4.26786	1.97357e-05	0.000191194	AT1G01950	AT1G01950
CARHR081840	291.948	-3.34476	0.783868	-4.26699	1.98125e-05	0.000191849	Defense protein-like protein	AT3G07195
CARHR200680	401.184	-1.97988	0.464361	-4.26366	2.01106e-05	0.000194645	CARHR200680	AT5G12420
CARHR174000	125.836	-1.53681	0.360491	-4.26311	2.016e-05	0.000195032	Protein of unknown function	AT5G47380
CARHR219160	3572.94	1.05558	0.24762	4.2629	2.01792e-05	0.000195128	unknown protein; BEST Arabidopsis thaliana protein match is: unknown protein	AT4G13530
CARHR108690	395.614	1.45335	0.341111	4.26065	2.03838e-05	0.000196924	ATMPK7	AT2G18170
CARHR092380	68.7311	2.54749	0.598172	4.25879	2.0554e-05	0.000198476	Pectinesterase inhibitor	AT3G17130
CARHR292970	2563.97	-1.11319	0.261479	-4.2573	2.06915e-05	0.000199712	CARHR292970	AT2G23340
CARHR235660	4750.53	-0.614529	0.144374	-4.25651	2.07643e-05	0.000200321	CARHR235660	AT4G27960
CARHR157810	1680.07	1.78253	0.41899	4.25436	2.09645e-05	0.00020216	AT3G48990	AT3G48990
CARHR162650	18.0712	3.12541	0.734657	4.25424	2.09761e-05	0.000202178	CARHR162650	AT3G52770
CARHR164900	928.217	-1.19714	0.281812	-4.248	2.15688e-05	0.000207795	CARHR164900	AT3G54920
CARHR069040	19.0381	-3.33666	0.785516	-4.24773	2.15948e-05	0.000207949	CARHR069040	AT1G75640
CARHR146680	1995.96	-1.52486	0.359177	-4.24544	2.18169e-05	0.000209992	AT3G25780	AT3G25780
CARHR063870	189.38	2.11405	0.498094	4.24428	2.19301e-05	0.000210983	Octicosapeptide/Phox/Bem1p domain-containing protein kinase	AT1G70640
CARHR083030	2805.53	-1.02695	0.241989	-4.2438	2.19765e-05	0.000211333	ATPK1	AT3G08730
CARHR231210	181.299	-1.1825	0.278699	-4.24294	2.20612e-05	0.000212049	Pectin lyase-like superfamily protein	AT4G23820
CARHR115500	1201.62	-0.922432	0.217409	-4.24283	2.20714e-05	0.00021205	Sulfite exporter TauE/SafE family protein	AT2G25737
CARHR014420	284.027	-1.4051	0.331198	-4.24246	2.21078e-05	0.000212302	CARHR014420	AT1G14040
CARHR044700	179.74	2.06458	0.486735	4.2417	2.21835e-05	0.000212931	AtIDD7	AT1G55110
CARHR020790	15.4384	-3.42907	0.80846	-4.24148	2.2205e-05	0.000213039	unknown protein; FUNCTIONS IN: molecular_function unknown; INVOLVED IN: biological_process unknown; LOCATED IN: chloroplast; EXPRESSED IN: 16 plant structures; EXPRESSED DURING: 9 growth stages; BEST Arabidopsis thaliana protein match is: unknown protein	AT1G20310
CARHR158860	186.174	-1.98331	0.467633	-4.24116	2.22367e-05	0.000213245	ATPSK3 (FORMER SYMBOL)	AT3G49780
CARHR043530	2119.62	0.851309	0.200856	4.23841	2.25112e-05	0.000215778	CARHR043530	AT1G53300
CARHR175490	160.841	-2.57566	0.607719	-4.23823	2.25286e-05	0.000215847	unknown protein; BEST Arabidopsis thaliana protein match is: unknown protein	AT5G46295
CARHR117360	1185.19	1.29769	0.306231	4.23762	2.25906e-05	0.000216342	N-methyl-L-tryptophan oxidase	AT2G24580
CARHR208090	19232.3	-0.748218	0.176598	-4.23684	2.26684e-05	0.000216986	ATCESA3	AT5G05170
CARHR262450	408.415	-1.04201	0.246114	-4.23383	2.29744e-05	0.000219815	Protein of unknown function (DUF1666)	AT5G39785
CARHR148940	971.746	-1.43661	0.339431	-4.2324	2.31208e-05	0.000221114	ATN1	AT3G27560
CARHR242150	363.404	0.982807	0.232374	4.22942	2.34299e-05	0.000223968	AtDJ1C	AT4G34020
CARHR275020	128.215	-1.53879	0.363896	-4.22865	2.35102e-05	0.000224633	CARHR275020	AT5G61270
CARHR253810	2264.83	1.26808	0.299913	4.22818	2.35594e-05	0.000224897	CARHR253810	AT4G12390
CARHR079190	3214.13	1.08606	0.256856	4.22827	2.35496e-05	0.000224897	ATWNK1	AT3G04910
CARHR136130	5596.26	-1.41597	0.335011	-4.22665	2.37201e-05	0.000226327	ATCAMBP25	AT2G41010
CARHR102830	820.424	0.960619	0.227435	4.22371	2.40317e-05	0.000229196	CARHR102830	AT2G04842
CARHR039890	13.4357	-3.4067	0.80673	-4.22285	2.41236e-05	0.000229862	BDR5	AT1G49840
CARHR172000	1466.23	0.940888	0.222805	4.22292	2.41163e-05	0.000229862	Nucleotidyltransferase	AT3G61690
CARHR051990	292.168	-1.27468	0.301937	-4.22167	2.42499e-05	0.00023096	ATIRT3	AT1G60960
CARHR104700	25.1021	-3.43946	0.815219	-4.21906	2.45322e-05	0.000233543	AT2G13810	AT2G13810
CARHR113590	1412.3	-0.800215	0.189713	-4.21802	2.46452e-05	0.000234405	AtTRM4b	AT2G22400
CARHR071090	282.172	1.70241	0.403628	4.21778	2.4672e-05	0.000234552	CARHR071090	AT1G77580
CARHR022190	2537.94	-0.892332	0.211593	-4.21721	2.4734e-05	0.000235035	unknown protein;	AT1G21830
CARHR267880	590.496	-0.94068	0.223096	-4.21647	2.48154e-05	0.000235701	CARHR267880	AT5G54590
CARHR003570	1126.39	1.12947	0.26788	4.21634	2.48296e-05	0.000235729	CARHR003570	AT1G04240
CARHR211160	56.1457	-2.86149	0.678713	-4.21606	2.48612e-05	0.000235922	CARHR211160	AT5G02220
CARHR105420	50.6542	-2.63344	0.624797	-4.21487	2.49926e-05	0.00023706	CARHR105420	AT2G14960
CARHR020020	525.085	-1.03887	0.246494	-4.21457	2.50251e-05	0.000237154	CARHR020020	AT1G19440
CARHR053790	742.349	-0.820269	0.194626	-4.21458	2.50241e-05	0.000237154	CARHR053790	AT1G58220
CARHR069910	239.244	-1.43983	0.341869	-4.21162	2.53542e-05	0.000240163	Protein kinase superfamily protein	AT1G76360
CARHR134350	1334.66	-0.882769	0.209629	-4.2111	2.54135e-05	0.000240616	AT2G39480	AT2G39480
CARHR224390	269.425	1.29838	0.308439	4.20951	2.55926e-05	0.000242202	Protein of unknown function (DUF581)	AT4G17670
CARHR204220	3956.73	-0.780653	0.185488	-4.20864	2.56918e-05	0.00024303	AT5G08790	AT5G08790
CARHR270900	15.5278	-3.12825	0.743333	-4.20841	2.57177e-05	0.000243165	unknown protein; BEST Arabidopsis thaliana protein match is: unknown protein	AT5G57123
CARHR209320	52.3844	1.98149	0.470937	4.20754	2.58163e-05	0.000243986	CARHR209320	AT5G03960
CARHR180740	73.3582	-2.53278	0.602019	-4.20714	2.58618e-05	0.000244196	AZF3	AT5G43170
CARHR028730	3858.56	1.01606	0.241504	4.20722	2.58531e-05	0.000244196	AT1G29400	AT1G29400
CARHR184820	1818.15	1.28761	0.306186	4.20533	2.60707e-05	0.000245945	Protein of unknown function (DUF607)	AT2G23790
CARHR006820	170.904	-1.30149	0.309523	-4.20482	2.61296e-05	0.00024639	ATSTN1	AT1G07130
CARHR115560	585.853	-1.25458	0.298495	-4.20303	2.63369e-05	0.000248232	Protein of unknown function (DUF581)	AT2G25690
CARHR171430	335.16	-1.34929	0.321044	-4.20283	2.63601e-05	0.000248339	CARHR171430	AT3G61150
CARHR107520	72.4209	1.85266	0.440834	4.20263	2.63832e-05	0.000248445	ATMSRB4	AT4G04810
CARHR103890	424.381	-2.30964	0.549702	-4.20162	2.65007e-05	0.000249438	CARHR103890	AT2G06850
CARHR136670	123.538	-1.62057	0.38579	-4.20067	2.66131e-05	0.000250384	CARHR136670	AT2G41540
CARHR220040	6674.03	0.934258	0.222468	4.19952	2.6748e-05	0.00025154	AtSBP1	AT4G14030
CARHR138900	1487.73	1.08475	0.258327	4.19912	2.67952e-05	0.00025187	AtSSI2	AT2G43710
CARHR116730	693.695	-1.57619	0.375418	-4.19849	2.68696e-05	0.000252456	ATWRKY60	AT2G25000
CARHR100440	216.869	1.07462	0.256079	4.19642	2.71162e-05	0.000254315	CARHR100440	AT3G24340
CARHR198570	202.221	-1.96381	0.468011	-4.19607	2.71588e-05	0.0002546	BETA CA2	AT5G14740
CARHR040430	59.8928	2.00022	0.47705	4.19289	2.75425e-05	0.000258081	CARHR040430	AT1G50420
CARHR231790	2348.43	-0.783006	0.186775	-4.19224	2.76211e-05	0.000258702	Ovarian cancer-associated gene 2 protein-like protein	AT4G24380
CARHR222200	3161.05	1.37863	0.328934	4.1912	2.77487e-05	0.00025978	CARHR222200	AT4G15440
CARHR251020	871.82	0.821148	0.196075	4.18792	2.81521e-05	0.000263439	unknown protein; Has 30201 Blast hits to 17322 proteins in 780 species: Archae - 12; Bacteria - 1396; Metazoa - 17338; Fungi - 3422; Plants - 5037; Viruses - 0; Other Eukaryotes - 2996 (source: NCBI BLink)	AT4G02715
CARHR077030	329.469	-1.01644	0.242752	-4.18717	2.8245e-05	0.000264189	Peptidyl-tRNA hydrolase	AT3G03010
CARHR161770	347.978	0.916142	0.219022	4.18288	2.87841e-05	0.00026899	unknown protein; FUNCTIONS IN: molecular_function unknown; INVOLVED IN: biological_process unknown; LOCATED IN: chloroplast; EXPRESSED IN: 22 plant structures; EXPRESSED DURING: 13 growth stages; Has 23 Blast hits to 23 proteins in 10 species: Archae - 0; Bacteria - 0; Metazoa - 0; Fungi - 0; Plants - 23; Viruses - 0; Other Eukaryotes - 0 (source: NCBI BLink)	AT3G52070
CARHR083360	112.664	-2.28234	0.545677	-4.18258	2.88216e-05	0.000269221	Lactosylceramide 4-alpha-galactosyltransferase	AT3G09020
CARHR145710	13.7243	-3.37764	0.808761	-4.17632	2.96263e-05	0.000276613	Glycosyltransferase family 61 protein	AT2G03360
CARHR211580	687.928	-0.849421	0.203464	-4.17481	2.98241e-05	0.000278336	CARHR211580	AT5G01240
CARHR279270	2339.16	-1.21998	0.292255	-4.17438	2.988e-05	0.000278733	ATHB-5	AT5G65310
CARHR032430	848.104	1.28019	0.306933	4.17092	3.03375e-05	0.000282874	MATE efflux family protein	AT1G33110
CARHR192990	103.465	2.32239	0.556981	4.16961	3.05124e-05	0.000284378	unknown protein; FUNCTIONS IN: molecular_function unknown; INVOLVED IN: response to oxidative stress; LOCATED IN: endomembrane system; EXPRESSED IN: 21 plant structures; EXPRESSED DURING: 13 growth stages; BEST Arabidopsis thaliana protein match is: unknown protein	AT5G19875
CARHR202520	1319.13	0.772851	0.185406	4.16843	3.06712e-05	0.00028573	Transmembrane protein	AT5G10780
CARHR013720	4066.55	-1.01537	0.243642	-4.16744	3.08034e-05	0.000286834	CARHR013720	AT1G13340
CARHR113320	3277.4	-1.79236	0.430133	-4.16699	3.08649e-05	0.000287279	CARHR113320	AT2G22170
CARHR074530	87.6363	-2.40055	0.57619	-4.16624	3.09665e-05	0.000288096	ATOFP14	AT1G79960
CARHR207060	9951.86	-1.22189	0.293307	-4.16591	3.10116e-05	0.000288388	CARHR207060	AT5G06320
CARHR235360	806.138	-1.26698	0.304224	-4.16462	3.11871e-05	0.000289761	unknown protein; FUNCTIONS IN: molecular_function unknown; INVOLVED IN: biological_process unknown; LOCATED IN: endomembrane system; BEST Arabidopsis thaliana protein match is: unknown protein	AT4G27652
CARHR224990	1833.82	1.0919	0.262229	4.16391	3.12849e-05	0.000290541	ATSS4	AT4G18240
CARHR175880	672.845	-1.47501	0.354428	-4.16167	3.1593e-05	0.000293141	AtNPF5.2	AT5G46050
CARHR140660	131.727	-1.26974	0.305144	-4.16113	3.16674e-05	0.000293701	AT2G45470	AT2G45470
CARHR006950	2643.97	1.08919	0.261782	4.16067	3.17321e-05	0.00029417	CARHR006950	AT1G07230
CARHR166020	1205.02	1.67602	0.402947	4.1594	3.19078e-05	0.000295668	CARHR166020	AT3G55940
CARHR133200	298.09	-1.25526	0.301878	-4.15815	3.20837e-05	0.000297166	2-oxoglutarate (2OG) and Fe(II)-dependent oxygenase superfamily protein	AT2G38500
CARHR213390	41.1709	-3.32453	0.799573	-4.15788	3.21218e-05	0.000297255	CARHR213390	AT5G40990
CARHR065050	799.394	-0.829696	0.19957	-4.15742	3.21862e-05	0.000297719	Phosphoglycerate dehydrogenase	AT1G72190
CARHR063450	503.785	1.09573	0.263597	4.15684	3.22677e-05	0.00029834	CARHR063450	AT1G70310
CARHR262080	64.974	1.98134	0.476672	4.15661	3.22998e-05	0.000298505	Pathogenesis-related thaumatin superfamily protein	AT5G40020
CARHR023410	424.036	-2.09734	0.504639	-4.15611	3.23708e-05	0.000299029	CARHR023410	AT1G23030
CARHR236230	41.1034	-2.92343	0.703918	-4.15308	3.2803e-05	0.000302888	unknown protein; FUNCTIONS IN: molecular_function unknown; INVOLVED IN: biological_process unknown; LOCATED IN: endomembrane system; EXPRESSED IN: 10 plant structures; EXPRESSED DURING: LP.04 four leaves visible	AT4G28460
CARHR271370	1520.84	0.863014	0.207837	4.15237	3.29056e-05	0.000303701	Octicosapeptide/Phox/Bem1p domain-containing protein kinase	AT5G57610
CARHR044160	254.542	-1.41791	0.341821	-4.14811	3.35231e-05	0.000309263	ATPME2	AT1G53830
CARHR271670	1501.65	1.03545	0.249631	4.14793	3.35489e-05	0.000309364	CARHR271670	AT5G57900
CARHR051390	1670.88	1.06729	0.257349	4.14725	3.365e-05	0.000310159	Lysine ketoglutarate reductase trans-splicing related 1	AT1G61240
CARHR116480	333.623	1.10383	0.266187	4.14684	3.37095e-05	0.000310571	AT2G25180	AT2G25180
CARHR036160	259.544	1.10629	0.26682	4.14618	3.38071e-05	0.000311332	SNARE associated Golgi protein family	AT1G44960
CARHR108540	1098.8	1.4059	0.339104	4.14592	3.38448e-05	0.000311542	CARHR108540	AT2G18050
CARHR210230	661.78	-1.02866	0.248137	-4.14554	3.39021e-05	0.000311932	unknown protein; FUNCTIONS IN: molecular_function unknown; INVOLVED IN: biological_process unknown; LOCATED IN: endomembrane system; EXPRESSED IN: 21 plant structures; EXPRESSED DURING: 13 growth stages; Has 14 Blast hits to 14 proteins in 4 species: Archae - 0; Bacteria - 0; Metazoa - 0; Fungi - 0; Plants - 14; Viruses - 0; Other Eukaryotes - 0 (source: NCBI BLink)	AT5G03120
CARHR210520	4263.98	0.696627	0.16805	4.14535	3.39296e-05	0.000312047	AT5G02810	AT5G02810
CARHR016480	1404.56	1.20228	0.29006	4.14493	3.39918e-05	0.000312482	CARHR016480	AT1G15980
CARHR285550	247.701	-1.40902	0.340034	-4.14377	3.41644e-05	0.000313793	unknown protein; FUNCTIONS IN: molecular_function unknown; INVOLVED IN: biological_process unknown; LOCATED IN: chloroplast; EXPRESSED IN: 14 plant structures; EXPRESSED DURING: 9 growth stages; BEST Arabidopsis thaliana protein match is: unknown protein	AT5G59080
CARHR064080	1642.57	1.5895	0.383652	4.14308	3.42677e-05	0.000314603	Phosphoglucosamine mutase	AT1G70820
CARHR224840	4047.72	-1.33277	0.321739	-4.14239	3.4371e-05	0.000315412	unknown protein; BEST Arabidopsis thaliana protein match is: unknown protein	AT4G18070
CARHR127110	3286.05	-0.743963	0.179691	-4.14024	3.4695e-05	0.000317966	ATVAMP722	AT2G33120
CARHR089590	238.567	-0.976394	0.235842	-4.14004	3.47247e-05	0.000318099	CARHR089590	AT3G14610
CARHR068400	1407.86	-0.851303	0.20567	-4.13918	3.48556e-05	0.000319158	BZR1	AT1G75080
CARHR294460	10636.4	-1.25053	0.302198	-4.13813	3.50153e-05	0.000320479	ATPRP4	AT4G38770
CARHR044080	345.459	0.991048	0.239616	4.13599	3.53429e-05	0.000323337	O-fucosyltransferase family protein	AT1G53770
CARHR098320	358.372	0.885648	0.21419	4.13488	3.55138e-05	0.000324473	ATWNK2	AT3G22420
CARHR252960	19.836	-3.26872	0.790761	-4.13364	3.57056e-05	0.000326083	CARHR252960	AT4G04540
CARHR110290	740.605	0.874409	0.211631	4.13176	3.59993e-05	0.000328478	ATHXK2	AT2G19860
CARHR124830	79.28	1.47483	0.357071	4.13036	3.62192e-05	0.00033034	ATERF15	AT2G31230
CARHR226880	997.899	1.01282	0.245252	4.12971	3.63221e-05	0.000331134	AT4G20070	AT4G20070
CARHR187720	11813	1.23251	0.298463	4.12953	3.63498e-05	0.000331241	ATRD22	AT5G25610
CARHR061520	3554.19	-0.847016	0.205165	-4.12847	3.6518e-05	0.000332629	ATPase	AT1G68710
CARHR192580	4589.8	-2.77627	0.672792	-4.1265	3.68328e-05	0.000335204	CARHR192580	AT5G20250
CARHR142890	821.443	-0.933041	0.226132	-4.12608	3.68998e-05	0.000335667	ATNDT1	AT2G47490
CARHR061250	91.8599	-2.17079	0.526142	-4.12586	3.69347e-05	0.000335839	Exostosin family protein	AT1G68470
CARHR043280	1653.38	0.935114	0.226672	4.12541	3.70076e-05	0.000336356	Protein kinase superfamily protein	AT1G53050
CARHR106510	1769.63	-0.870948	0.211135	-4.12508	3.70598e-05	0.000336683	CARHR106510	AT2G16280
CARHR020890	266.09	-1.26235	0.306142	-4.12343	3.73273e-05	0.000338819	unknown protein; Has 29 Blast hits to 29 proteins in 10 species: Archae - 0; Bacteria - 0; Metazoa - 0; Fungi - 0; Plants - 29; Viruses - 0; Other Eukaryotes - 0 (source: NCBI BLink)	AT1G20430
CARHR275860	1178.04	-1.52055	0.368792	-4.12305	3.73882e-05	0.000339223	CARHR275860	AT5G62070
CARHR043730	1145.83	1.307	0.317032	4.12262	3.74583e-05	0.000339712	ATMUM4	AT1G53500
CARHR146310	1359.56	0.955283	0.231752	4.12201	3.75585e-05	0.000340473	GDSL esterase/lipase	AT2G03980
CARHR120320	20.7706	-3.27315	0.794114	-4.12177	3.75973e-05	0.000340677	CARHR120320	AT2G27690
CARHR106850	408.156	-2.35672	0.571915	-4.12075	3.7764e-05	0.000342038	CARHR106850	AT2G16630
CARHR197370	41.086	-2.2156	0.537801	-4.11974	3.793e-05	0.000343226	Dehydrogenase/reductase	AT5G15940
CARHR088380	807.026	-1.35492	0.328891	-4.11965	3.79444e-05	0.000343226	CARHR088380	AT3G13672
CARHR023830	2998.58	-1.1049	0.268194	-4.11977	3.79251e-05	0.000343226	CARHR023830	AT1G23390
CARHR076850	232.198	-2.27841	0.553248	-4.11825	3.81762e-05	0.000345173	U-box domain-containing protein	AT3G02840
CARHR244640	156.501	-1.34028	0.32553	-4.11723	3.83452e-05	0.000346551	CARHR244640	AT4G36240
CARHR148130	1311.88	-0.826514	0.200773	-4.11666	3.84409e-05	0.000347266	unknown protein; Has 27 Blast hits to 27 proteins in 8 species: Archae - 0; Bacteria - 0; Metazoa - 0; Fungi - 0; Plants - 27; Viruses - 0; Other Eukaryotes - 0 (source: NCBI BLink)	AT3G26950
CARHR168080	275.431	-1.67453	0.406808	-4.11625	3.8508e-05	0.000347721	CARHR168080	AT3G57760
CARHR013870	41.1336	-2.32665	0.565274	-4.11597	3.8555e-05	0.000347995	Protein of unknown function (DUF1262)	AT1G13550
CARHR031290	710.643	0.990567	0.240952	4.11105	3.93863e-05	0.000355038	unknown protein; LOCATED IN: plasma membrane; EXPRESSED IN: 22 plant structures; EXPRESSED DURING: 13 growth stages; BEST Arabidopsis thaliana protein match is: unknown protein	AT1G31940
CARHR225900	3845.31	0.804301	0.195661	4.11068	3.94489e-05	0.000355448	AT4G18960	AT4G18960
CARHR243150	215.685	1.64657	0.401115	4.10497	4.04367e-05	0.000364192	AT4G34860	AT4G34860
CARHR253420	1551.23	1.48388	0.361642	4.10317	4.07524e-05	0.000366561	CARHR253420	AT4G04020
CARHR273340	171.144	-2.08404	0.507998	-4.10246	4.08774e-05	0.000367369	Protein of unknown function (DUF1635)	AT5G59760
CARHR110020	328.675	1.06048	0.258492	4.10256	4.08607e-05	0.000367369	CARHR110020	AT2G19580
CARHR106040	524.384	0.858376	0.209464	4.09796	4.16802e-05	0.0003741	CARHR106040	AT2G15690
CARHR204810	125.907	-1.99434	0.486716	-4.09753	4.17573e-05	0.000374507	Pentatricopeptide repeat protein-like protein	AT5G08310
CARHR178620	320.918	-1.49467	0.364774	-4.09751	4.17614e-05	0.000374507	CARHR178620	AT5G44460
CARHR239340	547.863	0.78335	0.191204	4.09693	4.18661e-05	0.000375285	RING/U-box superfamily protein	AT4G31450
CARHR044810	356.368	1.83156	0.447178	4.09583	4.20665e-05	0.000376596	Kinase family protein	AT1G55200
CARHR199640	2623.27	1.11156	0.271478	4.09447	4.23129e-05	0.000378478	CARHR199640	AT5G13800
CARHR172490	898.441	-2.91348	0.711609	-4.09421	4.23602e-05	0.000378738	AT3G62150	AT3G62150
CARHR216810	124.83	-1.50331	0.367427	-4.09145	4.28679e-05	0.000382949	AT5G35750	AT5G35750
CARHR162610	397.837	1.07998	0.264103	4.08924	4.32783e-05	0.000386451	BIC1	AT3G52740
CARHR268300	1755.07	0.781628	0.191234	4.08729	4.36434e-05	0.000389377	CARHR268300	AT5G54960
CARHR158250	906.517	-0.734497	0.179743	-4.08637	4.38171e-05	0.00039076	Major facilitator superfamily domain-containing protein	AT3G49310
CARHR281180	677.205	1.11944	0.274023	4.08522	4.40357e-05	0.000392542	Phototropic-responsive NPH3 family protein	AT5G66560
CARHR188440	391.002	-0.908946	0.222514	-4.0849	4.40964e-05	0.000392916	Folate/biopterin transporter	AT5G25050
[truncated: 16,134 more rows]

## Sheet: UP
GeneID	Base.mean	log2.FC.	StdErr	Wald.Stats	P.value	P.adj	gene_description	ath_gene
CARHR203860	817.803	4.33675	0.237791	18.2377	2.59211e-74	7.73079e-71	CARHR203860	AT5G09530
CARHR158590	562.5	6.31931	0.360026	17.5524	5.70228e-69	1.32274e-65	response to low sulfur 1	NA
CARHR238860	18870.7	2.64301	0.154828	17.0706	2.45559e-65	3.94348e-62	ATCIPK6	AT4G30960
CARHR042210	1330.77	3.01063	0.220382	13.6609	1.73708e-42	6.97404e-40	Mannose-binding lectin superfamily protein	NA
CARHR262810	709.569	3.68415	0.27717	13.292	2.5756e-40	8.67271e-38	Protein of unknown function (DUF1997)	AT5G39520
CARHR077540	398.284	5.74002	0.450257	12.7483	3.18537e-37	9.92553e-35	AtNPC4	AT3G03530
CARHR189360	820.311	6.28772	0.495717	12.6841	7.24505e-37	2.22434e-34	CARHR189360	AT5G24160
CARHR042480	1037.27	3.58532	0.284423	12.6056	1.96648e-36	5.94988e-34	unknown protein; FUNCTIONS IN: molecular_function unknown; INVOLVED IN: biological_process unknown; LOCATED IN: cellular_component unknown; Has 30201 Blast hits to 17322 proteins in 780 species: Archae - 12; Bacteria - 1396; Metazoa - 17338; Fungi - 3422; Plants - 5037; Viruses - 0; Other Eukaryotes - 2996 (source: NCBI BLink)	AT1G52342
CARHR270810	1869.34	3.34436	0.266936	12.5287	5.19974e-36	1.55079e-33	AT5G57050	AT5G57050
CARHR250490	485.332	7.26907	0.590277	12.3147	7.5521e-35	1.97081e-32	ATSUS3	AT4G02280
CARHR213710	120.098	6.15769	0.504595	12.2032	2.98727e-34	7.42444e-32	AT5G40800	AT5G40800
CARHR134680	5704.24	4.8012	0.396734	12.1018	1.03307e-33	2.50783e-31	ATP5CS	AT2G39800
CARHR158300	411.322	3.68913	0.306827	12.0235	2.67359e-33	6.13368e-31	CARHR158300	AT3G49360
CARHR025930	3132.35	1.9572	0.16508	11.8561	2.00151e-32	4.22075e-30	Histidine amino acid transporter	AT1G25530
CARHR042820	1040.51	6.08721	0.515546	11.8073	3.5789e-32	7.39769e-30	CARHR042820	AT1G52690
CARHR078310	200.304	3.51	0.307056	11.4311	2.92318e-30	5.26097e-28	Germin-like protein 3	NA
CARHR096680	4731.94	2.06484	0.181692	11.3645	6.28065e-30	1.10186e-27	Leucine-rich repeat receptor-like protein kinase	AT3G20820
CARHR279610	286.971	3.55399	0.314591	11.2972	1.35473e-29	2.2994e-27	bHLH093	AT5G65640
CARHR246660	415.786	4.53652	0.403541	11.2418	2.54184e-29	4.27951e-27	CARHR246660	AT4G40010
CARHR240990	557.503	2.32009	0.206417	11.2398	2.59873e-29	4.3403e-27	ATH1	AT4G32980
CARHR267100	2291.36	2.01052	0.182866	10.9945	4.06118e-28	6.28039e-26	AtTAT1	AT5G53970
CARHR259700	373.241	3.17233	0.289564	10.9555	6.25097e-28	9.5957e-26	ATCSLG3	AT4G23990
CARHR097390	1864.5	2.02838	0.190056	10.6725	1.36903e-26	1.9443e-24	CARHR097390	AT3G21420
CARHR294440	4322.94	2.45531	0.232397	10.5652	4.32193e-26	5.82122e-24	CARHR294440	AT4G38740
CARHR006260	1068.65	2.73236	0.263271	10.3785	3.1057e-25	3.92956e-23	CARHR006260	AT5G43630
CARHR061360	11469	3.94282	0.382074	10.3195	5.75121e-25	7.1469e-23	AtNPF3.1	AT1G68570
CARHR291730	1771.15	2.38051	0.231404	10.2872	8.04579e-25	9.82292e-23	CARHR291730	AT3G63210
CARHR202360	141.708	3.961	0.387295	10.2274	1.49538e-24	1.79419e-22	CARHR202360	AT5G10930
CARHR098940	2043.51	2.24933	0.220343	10.2083	1.81995e-24	2.17115e-22	ATSR2	AT3G23000
CARHR006270	12452.9	3.1217	0.310203	10.0634	8.01614e-24	8.90175e-22	2-keto-3-deoxy-L-rhamnonate aldolase	NA
CARHR253940	1106.46	2.30089	0.229162	10.0405	1.01198e-23	1.11783e-21	CARHR253940	AT4G12310
CARHR267170	946.844	1.79055	0.181556	9.86225	6.06744e-23	6.30199e-21	2-oxoglutarate (2OG) and Fe(II)-dependent oxygenase superfamily protein	NA
CARHR043690	152.234	3.78786	0.386958	9.7888	1.25782e-22	1.26248e-20	CARHR043690	AT1G53470
CARHR173790	8508.55	2.75112	0.281824	9.76185	1.64139e-22	1.63178e-20	ATSDAT	AT5G47560
CARHR166150	548.882	3.20229	0.329857	9.70812	2.78438e-22	2.69118e-20	S-adenosyl-L-methionine-dependent methyltransferases superfamily protein	AT3G56080
CARHR026470	488.666	3.19266	0.329661	9.68468	3.50302e-22	3.33938e-20	unknown protein; BEST Arabidopsis thaliana protein match is: unknown protein	AT1G24600
CARHR188680	56742.9	2.12525	0.219962	9.66193	4.37562e-22	4.13348e-20	Acid phosphatase	NA
CARHR006460	282.204	2.25652	0.23375	9.65356	4.74785e-22	4.46491e-20	AtBMI1B	AT1G06770
CARHR001650	254.777	2.31688	0.240212	9.64515	5.15359e-22	4.82473e-20	CARHR001650	AT1G02335
CARHR089750	1180.3	1.77821	0.18754	9.48174	2.50071e-21	2.21217e-19	CARHR089750	AT3G14810
CARHR274360	3301.77	2.37984	0.25129	9.47046	2.78606e-21	2.44389e-19	Protein of unknown function	AT5G60680
CARHR075550	5881.94	1.48968	0.160048	9.30772	1.30608e-20	1.06098e-18	AT3G01420	AT3G01420
CARHR062930	1483.14	2.52014	0.272577	9.2456	2.33931e-20	1.84293e-18	AT1G69850	AT1G69850
CARHR041410	1435.31	2.11083	0.228633	9.23243	2.64569e-20	2.07647e-18	CARHR041410	AT1G51340
CARHR236310	267.308	4.97367	0.540905	9.19509	3.74675e-20	2.88638e-18	AT4G28530	AT4G28530
CARHR097960	492.18	2.62934	0.28661	9.17394	4.56035e-20	3.44951e-18	Phototropic-responsive NPH3 family protein	AT3G22104
CARHR278190	2980.77	1.41762	0.154924	9.15043	5.67094e-20	4.25871e-18	CARHR278190	AT5G64280
CARHR291400	26640.4	2.59217	0.283367	9.14775	5.81309e-20	4.34982e-18	ATLOX2	AT3G45140
CARHR041180	712.408	2.34694	0.257075	9.1294	6.88772e-20	5.08109e-18	AT1G51140	AT1G51140
CARHR156060	1167.47	1.94151	0.214978	9.03122	1.69773e-19	1.18145e-17	AtG3Pp1	AT3G47420
CARHR147410	429.448	2.89958	0.32408	8.94709	3.64978e-19	2.4659e-17	TRAF-like family protein	NA
CARHR203360	998.713	3.45184	0.387101	8.91715	4.78424e-19	3.2013e-17	CARHR203360	AT5G09970
CARHR224680	6934.21	2.21834	0.248945	8.91095	5.05973e-19	3.35854e-17	Tetratricopeptide repeat (TPR)-like superfamily protein	AT4G17940
CARHR026400	464.231	3.46161	0.393918	8.78765	1.52722e-18	9.84064e-17	Caffeoyl-CoA O-methyltransferase	NA
CARHR090380	3677.27	1.96497	0.224674	8.74586	2.21325e-18	1.40018e-16	ATMT3	AT3G15353
CARHR253950	827.958	3.02082	0.346563	8.71649	2.86952e-18	1.80988e-16	CARHR253950	AT4G12300
CARHR088810	336.62	2.75956	0.316992	8.70548	3.16241e-18	1.9886e-16	ATBRXL2	AT3G14000
CARHR157450	2491.6	2.09999	0.242276	8.66776	4.40696e-18	2.75462e-16	ATCXE12	AT3G48690
CARHR270970	390.72	2.77245	0.320178	8.65911	4.75459e-18	2.95421e-16	CARHR270970	AT5G57180
CARHR140290	227.823	2.96888	0.34304	8.65462	4.94556e-18	3.04568e-16	Matrix metalloproteinase	AT2G45040
CARHR218740	4916.16	2.2727	0.262693	8.65153	5.08118e-18	3.11084e-16	CARHR218740	AT4G13250
CARHR285690	165.942	2.93699	0.339503	8.65085	5.1117e-18	3.11769e-16	CARHR285690	AT5G59320
CARHR144450	1216.11	2.32639	0.269947	8.61795	6.81656e-18	4.10113e-16	ATPAP8	AT2G01890
CARHR226170	4325.35	1.50081	0.174217	8.61456	7.02113e-18	4.2e-16	Long chain fatty alcohol oxidase	AT4G19380
CARHR066510	928.568	3.38514	0.393258	8.60794	7.43845e-18	4.42429e-16	CARHR066510	AT1G73480
CARHR293730	541.1	3.91765	0.455611	8.59868	8.06384e-18	4.75562e-16	CARHR293730	AT5G65040
CARHR061320	768.315	2.7129	0.316304	8.57688	9.74842e-18	5.68485e-16	CARHR061320	AT1G68540
CARHR197810	397.942	3.70252	0.432096	8.56874	1.04621e-17	6.06715e-16	Ankyrin repeat-containing protein	AT5G15500
CARHR105120	1017.71	1.80436	0.21307	8.4684	2.4879e-17	1.39623e-15	Glycosyl transferase family 17 protein	AT2G13290
CARHR189440	142.843	3.62422	0.429269	8.44277	3.09904e-17	1.7253e-15	CARHR189440	AT5G24140
CARHR242940	1091.43	1.94234	0.230233	8.43642	3.27218e-17	1.81684e-15	unknown protein; Has 30 Blast hits to 30 proteins in 10 species: Archae - 0; Bacteria - 2; Metazoa - 0; Fungi - 0; Plants - 24; Viruses - 0; Other Eukaryotes - 4 (source: NCBI BLink)	AT4G34630
CARHR234890	203.006	3.54403	0.420359	8.43096	3.42831e-17	1.89848e-15	Dihydroflavonol-4-reductase	AT4G27250
CARHR210140	1205.92	3.20987	0.381283	8.4186	3.81022e-17	2.10439e-15	AtDIP2	AT5G03210
CARHR097610	1665.56	2.81791	0.338041	8.33601	7.68374e-17	4.10264e-15	AtNPF6.4	AT3G21670
CARHR043410	288.893	2.71937	0.329755	8.24664	1.6291e-16	8.52399e-15	unknown protein; FUNCTIONS IN: molecular_function unknown; INVOLVED IN: biological_process unknown; LOCATED IN: cellular_component unknown; EXPRESSED IN: 13 plant structures; EXPRESSED DURING: 6 growth stages; BEST Arabidopsis thaliana protein match is: unknown protein	AT1G53180
CARHR255360	3654.71	2.01063	0.243904	8.24354	1.67186e-16	8.71229e-15	BTI2	AT4G11220
CARHR073740	429.574	2.3699	0.288325	8.21955	2.04272e-16	1.05298e-14	CARHR073740	AT1G80760
CARHR259690	731.107	2.79508	0.340962	8.19764	2.45147e-16	1.25748e-14	ATPUP13	AT4G08700
CARHR175540	258.393	3.32572	0.405907	8.19331	2.54132e-16	1.29719e-14	AtKAT1	AT5G46240
CARHR143140	144.323	4.7535	0.58427	8.1358	4.09211e-16	2.06855e-14	ATTSPO	AT2G47770
CARHR054730	669.81	2.58942	0.319156	8.11335	4.92418e-16	2.46528e-14	AtPAE2	AT1G57590
CARHR165290	434.23	1.65067	0.204354	8.0775	6.61081e-16	3.27665e-14	CARHR165290	AT3G55290
CARHR067030	3154.47	1.28689	0.160184	8.03383	9.44766e-16	4.61917e-14	Lipase family protein	AT1G73920
CARHR240240	80.8666	4.74802	0.592265	8.01672	1.08604e-15	5.24846e-14	Tetratricopeptide repeat (TPR)-like superfamily protein	AT4G32340
CARHR054910	771.052	3.64098	0.454323	8.01409	1.10958e-15	5.34982e-14	AtGolS2	AT1G56600
CARHR190300	546.187	4.23313	0.528443	8.01058	1.14164e-15	5.49172e-14	AtDjC17	AT5G23240
CARHR267180	1193.61	1.67681	0.209526	8.00286	1.21558e-15	5.82054e-14	2-oxoglutarate (2OG) and Fe(II)-dependent oxygenase superfamily protein	NA
CARHR189430	16066	1.57834	0.197936	7.97395	1.5368e-15	7.32507e-14	Squalene monooxygenase 1	NA
CARHR095210	219.577	2.92511	0.369851	7.90887	2.59736e-15	1.19967e-13	BCAT4	AT3G19710
CARHR012010	1205.54	3.47129	0.440677	7.87717	3.3488e-15	1.52648e-13	Protein of unknown function	AT1G11700
CARHR089210	1902.57	2.23787	0.285941	7.82633	5.02327e-15	2.24083e-13	unknown protein; Has 51 Blast hits to 51 proteins in 13 species: Archae - 0; Bacteria - 0; Metazoa - 0; Fungi - 0; Plants - 51; Viruses - 0; Other Eukaryotes - 0 (source: NCBI BLink)	AT3G14280
CARHR070390	1642.8	1.25219	0.160106	7.82099	5.24101e-15	2.31815e-13	CARHR070390	AT1G76880
CARHR063440	416.707	2.2567	0.289595	7.79258	6.56524e-15	2.87343e-13	CARHR063440	AT1G70300
CARHR275960	219.142	2.34881	0.30187	7.78086	7.20325e-15	3.12645e-13	CARHR275960	AT5G62170
CARHR220870	177.704	2.51685	0.323914	7.77013	7.84045e-15	3.39595e-13	Protein of unknown function (DUF506)	AT4G14620
CARHR172960	321.991	2.99432	0.386297	7.75134	9.09275e-15	3.91401e-13	ATL5	AT3G62690
CARHR093140	160.454	2.54972	0.329376	7.74107	9.85812e-15	4.21738e-13	ATACP5	AT3G17790
CARHR034990	1707.1	1.95272	0.25281	7.72407	1.12672e-14	4.78597e-13	CARHR034990	AT1G36370
CARHR083180	732.627	5.52935	0.717478	7.70665	1.29162e-14	5.4475e-13	CARHR083180	AT3G08860
CARHR251450	1606.2	2.84723	0.369625	7.70301	1.32902e-14	5.5827e-13	2-oxoglutarate-dependent dioxygenase	NA
CARHR072210	5429.65	1.80806	0.23519	7.68768	1.49832e-14	6.25609e-13	ATGGH2	AT1G78680
CARHR281770	515.665	1.96269	0.256462	7.65295	1.96415e-14	8.13602e-13	AtAVT3	AT5G65990
CARHR195740	3210.71	3.22208	0.421193	7.64989	2.01146e-14	8.31551e-13	unknown protein; Has 30201 Blast hits to 17322 proteins in 780 species: Archae - 12; Bacteria - 1396; Metazoa - 17338; Fungi - 3422; Plants - 5037; Viruses - 0; Other Eukaryotes - 2996 (source: NCBI BLink)	NA
CARHR066440	624.99	2.08456	0.272592	7.64716	2.05469e-14	8.47741e-13	Endosomal targeting BRO1-like domain-containing protein	NA
CARHR061300	1627.68	2.6645	0.349192	7.63046	2.33923e-14	9.5757e-13	BBX14	AT1G68520
CARHR278400	1818.11	2.03091	0.267195	7.60083	2.9423e-14	1.18584e-12	Octicosapeptide/Phox/Bem1p domain-containing protein kinase	AT5G64430
CARHR174030	1952.6	2.57199	0.338413	7.60016	2.95775e-14	1.18977e-12	CARHR174030	AT5G47370
CARHR003930	4612.6	2.17281	0.286132	7.59373	3.10824e-14	1.2479e-12	AO4	AT1G04580
CARHR072090	495.178	2.26669	0.299188	7.57614	3.55982e-14	1.41829e-12	BBX22	AT1G78600
CARHR271440	178.698	2.97672	0.394568	7.54424	4.54927e-14	1.79537e-12	ATGDU3	AT5G57685
CARHR265410	372.697	2.24791	0.298208	7.53804	4.77085e-14	1.8722e-12	CARHR265410	AT5G52420
CARHR172240	5461.17	2.42669	0.322072	7.53461	4.89787e-14	1.91844e-12	ATHB-12	AT3G61890
CARHR015220	2766.04	1.82547	0.242539	7.52649	5.2124e-14	2.034e-12	CARHR015220	AT1G14690
CARHR079350	1318.53	1.77844	0.236386	7.52346	5.33463e-14	2.07782e-12	ATNHX2	AT3G05030
CARHR114720	592.058	1.68048	0.223503	7.51883	5.52685e-14	2.14468e-12	AT2G23600	AT2G23600
CARHR022380	342.629	1.75016	0.233175	7.50575	6.10766e-14	2.35258e-12	unknown protein; BEST Arabidopsis thaliana protein match is: unknown protein	AT1G22030
CARHR189460	3258.11	2.05215	0.273801	7.49504	6.62757e-14	2.53879e-12	ATSIG5	AT5G24120
CARHR251590	237.114	2.35695	0.314717	7.48911	6.93409e-14	2.65134e-12	NAD(P)-binding Rossmann-fold superfamily protein	AT4G03140
CARHR176170	1031.11	1.61746	0.216068	7.48589	7.10617e-14	2.71217e-12	CARHR176170	AT5G45800
CARHR123000	3011.63	1.80808	0.242968	7.44164	9.94435e-14	3.74069e-12	Tetratricopeptide repeat (TPR)-like superfamily protein	AT2G29670
CARHR227340	2047.94	1.89401	0.254938	7.42929	1.09179e-13	4.07023e-12	AtBBE17	AT4G20800
CARHR257480	56.2282	5.53978	0.746567	7.42034	1.16817e-13	4.34722e-12	AtSWEET13	AT5G50800
CARHR115550	429.596	1.73893	0.235182	7.39396	1.42521e-13	5.24765e-12	Unknown protein	NA
CARHR098440	1921.76	1.91983	0.259943	7.38557	1.51807e-13	5.5797e-12	Protein of unknown function (DUF581)	AT3G22550
CARHR171800	1188.19	1.52996	0.207334	7.37917	1.59278e-13	5.84403e-12	BRH1	AT3G61460
CARHR188710	2713.83	1.88006	0.255179	7.36762	1.73695e-13	6.33956e-12	Acid phosphatase	NA
CARHR045440	322.824	2.28534	0.310211	7.36705	1.7444e-13	6.35564e-12	BTB/POZ domain-containing protein	AT1G55760
CARHR271540	6328.14	1.30391	0.17748	7.34677	2.0305e-13	7.30875e-12	CARHR271540	AT5G57800
CARHR179570	178.616	2.85012	0.388376	7.33855	2.15921e-13	7.71879e-12	ATCLH2	AT5G43860
CARHR189500	133.031	2.53801	0.346228	7.33046	2.29359e-13	8.18517e-12	ATCHIA	AT5G24090
CARHR022730	148.902	2.50026	0.341106	7.32986	2.30386e-13	8.2078e-12	UDP-Glycosyltransferase superfamily protein	NA
CARHR093160	8612.09	1.36225	0.18607	7.32119	2.4578e-13	8.72643e-12	CARHR093160	AT3G17810
CARHR188720	2952.94	2.746	0.375135	7.32004	2.47894e-13	8.78657e-12	ATVSP1	AT5G24780
CARHR063100	1001.04	1.88438	0.257633	7.31421	2.58909e-13	9.14593e-12	CARHR063100	AT1G70000
CARHR077500	2401.34	1.65276	0.225989	7.31344	2.60387e-13	9.18259e-12	CARHR077500	AT3G03480
CARHR005030	1839.87	3.13039	0.429039	7.2963	2.95791e-13	1.02579e-11	CARHR005030	AT1G05560
CARHR130720	2580.05	2.00515	0.275314	7.28315	3.26124e-13	1.12537e-11	CARHR130720	AT2G36420
CARHR004150	294.703	2.45263	0.338758	7.24008	4.48428e-13	1.52473e-11	CARHR004150	AT1G04770
CARHR121350	2443.75	2.13393	0.297309	7.17749	7.10034e-13	2.37174e-11	Protein of unknown function	AT2G28400
CARHR127390	277.798	1.8622	0.259727	7.16983	7.50903e-13	2.50026e-11	AT2G33385	AT2G33385
CARHR002140	194.539	3.67848	0.513297	7.16637	7.70108e-13	2.55605e-11	AtLEA3	AT1G02820
CARHR244520	2708.39	1.30997	0.183097	7.1545	8.39794e-13	2.75666e-11	Filament-like plant protein 5	AT4G36120
CARHR188690	5373.69	2.13222	0.298159	7.15129	8.59635e-13	2.81736e-11	Vegetative storage protein	NA
CARHR028090	577.027	1.8975	0.265747	7.14025	9.31601e-13	3.03417e-11	GDSL esterase/lipase	AT1G28600
CARHR074370	1153.16	1.87757	0.263098	7.13638	9.58199e-13	3.11386e-11	Tetratricopeptide repeat (TPR)-like superfamily protein	AT1G80130
CARHR202530	7304.77	1.87227	0.26236	7.13626	9.59051e-13	3.11386e-11	Eukaryotic aspartyl protease family protein	AT5G10770
CARHR147760	6495.46	2.57035	0.36138	7.1126	1.13879e-12	3.69168e-11	CARHR147760	AT3G26740
CARHR150960	8041.2	1.61371	0.228545	7.0608	1.6555e-12	5.2847e-11	CARHR150960	AT3G45010
CARHR224600	1291.22	2.0336	0.288201	7.05618	1.7114e-12	5.44648e-11	CARHR224600	AT4G17880
CARHR045740	768.846	1.38822	0.196843	7.05242	1.75831e-12	5.57875e-11	ANAC022	AT1G56010
CARHR265280	5130.07	5.58365	0.792555	7.04513	1.85284e-12	5.84318e-11	CARHR265280	AT5G52300
CARHR241050	214.224	2.35339	0.334919	7.02676	2.1139e-12	6.5967e-11	CARHR241050	AT4G33040
CARHR279460	2682.76	1.77388	0.252926	7.01344	2.32537e-12	7.18146e-11	CARHR279460	AT5G65480
CARHR147910	379.585	3.43024	0.489264	7.01103	2.36572e-12	7.28454e-11	CARHR147910	AT3G26840
CARHR026510	191.581	3.58463	0.514189	6.97142	3.13749e-12	9.54831e-11	RING/U-box superfamily protein	AT1G24580
CARHR066750	2134.25	1.70686	0.245338	6.95718	3.47149e-12	1.05035e-10	ALPHA DOX2	AT1G73680
CARHR026500	198.414	2.10859	0.304384	6.9274	4.28642e-12	1.28945e-10	unknown protein; Has 7 Blast hits to 7 proteins in 2 species: Archae - 0; Bacteria - 0; Metazoa - 0; Fungi - 0; Plants - 7; Viruses - 0; Other Eukaryotes - 0 (source: NCBI BLink)	AT1G24575
CARHR023010	228.425	1.67156	0.241478	6.9222	4.44691e-12	1.33197e-10	ATMYB3	AT1G22640
CARHR102100	739.655	2.2428	0.324189	6.9182	4.57434e-12	1.36622e-10	CARHR102100	AT2G04240
CARHR097700	3495.99	2.076	0.30068	6.90436	5.04311e-12	1.49979e-10	CARHR097700	AT3G21760
CARHR189380	758.979	2.37319	0.344374	6.8913	5.52835e-12	1.64176e-10	CARHR189380	AT5G24150
CARHR072200	166.623	2.42497	0.352109	6.88697	5.69916e-12	1.68529e-10	Gamma glutamyl hydrolase	NA
CARHR084420	521.164	1.98465	0.288882	6.87009	6.41593e-12	1.88126e-10	ATRAB18C	AT3G09910
CARHR150540	824.222	2.07349	0.30187	6.86882	6.47355e-12	1.89549e-10	Cathepsin L-like cysteine proteinase	AT3G45310
CARHR022270	1702.39	2.50286	0.364976	6.85762	7.00178e-12	2.04442e-10	CARHR022270	AT1G21920
CARHR232850	141.903	4.43614	0.647428	6.85195	7.28512e-12	2.12122e-10	peptidoglycan-binding LysM domain-containing protein	AT4G25433
CARHR137870	487.882	1.95765	0.286195	6.84024	7.90606e-12	2.29881e-10	CARHR137870	AT2G42790
CARHR227100	592.043	1.52713	0.223282	6.83948	7.948e-12	2.30459e-10	BAM3	AT4G20270
CARHR220030	1085.69	2.65351	0.390446	6.79612	1.07477e-11	3.06948e-10	Rapid alkalinization factor (RALF) family protein	AT4G14020
CARHR278270	1979.92	1.50682	0.221969	6.78843	1.13357e-11	3.2286e-10	CARHR278270	AT5G64340
CARHR219690	57.4565	3.28461	0.484109	6.78486	1.16203e-11	3.29614e-10	CARHR219690	AT4G13800
CARHR251430	1979.35	2.71834	0.400856	6.78135	1.19058e-11	3.36798e-10	2-oxoglutarate-dependent dioxygenase	NA
CARHR037580	1097.09	1.90113	0.281151	6.76195	1.36144e-11	3.81515e-10	AtCIF1	AT1G47960
CARHR218290	3488.66	2.2444	0.331948	6.76132	1.36741e-11	3.82673e-10	Auxin induced-like protein	AT4G12980
CARHR141990	160.247	2.48119	0.367238	6.75636	1.41498e-11	3.95456e-10	CARHR141990	AT2G46660
CARHR006500	838.053	1.90355	0.282237	6.74454	1.53516e-11	4.27899e-10	CARHR006500	AT1G06800
CARHR223300	2865.84	3.20162	0.475103	6.7388	1.59697e-11	4.43941e-10	ATTPS03	AT4G16740
CARHR117820	1517.25	1.09531	0.162726	6.73097	1.6854e-11	4.66182e-10	Lysosomal pro-X carboxypeptidase	AT2G24280
CARHR152150	148.131	3.21732	0.477991	6.73092	1.68591e-11	4.66182e-10	AT3G29035	AT3G29035
CARHR126360	1133.47	2.02305	0.300601	6.73003	1.69629e-11	4.68432e-10	cellulose synthase-like B3	NA
CARHR136280	371.817	3.75442	0.558407	6.72345	1.7747e-11	4.88148e-10	Amino acid transporter family protein	AT2G41190
CARHR023580	2675.58	1.6891	0.251559	6.71455	1.8865e-11	5.18216e-10	Major latex-like protein	AT1G23130
CARHR247220	634.249	1.90992	0.284837	6.70531	2.00973e-11	5.49176e-10	CARHR247220	AT4G39510
CARHR044440	5518.74	1.00714	0.150274	6.70201	2.05574e-11	5.60403e-10	AT1G54100	AT1G54100
CARHR242140	2309.81	1.94455	0.290504	6.69371	2.17583e-11	5.907e-10	AT4G34000	AT4G34000
CARHR039780	886.565	1.18547	0.177801	6.66739	2.60394e-11	6.99646e-10	PLC-like phosphodiesterases superfamily protein	AT1G49740
CARHR140440	1614.11	1.97074	0.296096	6.65573	2.81896e-11	7.55473e-10	CARHR140440	AT2G45210
CARHR010240	223.908	1.73461	0.260898	6.6486	2.9589e-11	7.91962e-10	Uncharacterised conserved protein UCP031279	AT1G10140
CARHR219740	772.613	1.60683	0.241699	6.64807	2.96966e-11	7.93823e-10	CARHR219740	AT4G13830
CARHR024640	786.617	1.58587	0.238689	6.64408	3.05117e-11	8.13529e-10	Domain of unknown function (DUF23)	AT1G27200
CARHR169540	433.916	2.22115	0.334301	6.64416	3.04955e-11	8.13529e-10	AT3G59140	AT3G59140
CARHR221330	1325.14	2.07558	0.312841	6.63461	3.25365e-11	8.65305e-10	Kinase like protein	AT4G14780
CARHR039710	2106.33	1.86695	0.282132	6.61728	3.65873e-11	9.70564e-10	AtCXE5	AT1G49660
CARHR171890	2568.24	1.05199	0.159046	6.6144	3.73073e-11	9.87155e-10	AtSLD1	AT3G61580
CARHR233650	739.634	2.23688	0.338503	6.60816	3.89122e-11	1.02702e-09	unknown protein; FUNCTIONS IN: molecular_function unknown; INVOLVED IN: biological_process unknown; LOCATED IN: endomembrane system; EXPRESSED IN: 23 plant structures; EXPRESSED DURING: 13 growth stages; BEST Arabidopsis thaliana protein match is: unknown protein	AT4G26130
CARHR131170	1795.55	2.21838	0.335859	6.60511	3.97221e-11	1.04707e-09	CARHR131170	AT2G36800
CARHR188200	2378.47	2.17641	0.329943	6.59634	4.21429e-11	1.10948e-09	serine-rich protein-related	AT5G25280
CARHR246470	1070.18	2.47125	0.374907	6.59162	4.35051e-11	1.1439e-09	CARHR246470	AT4G38060
CARHR273630	151.238	2.50847	0.380932	6.58508	4.54644e-11	1.19241e-09	CCT motif family protein	AT5G59990
CARHR037570	326.45	2.645	0.403078	6.56201	5.30889e-11	1.37682e-09	Invertase inhibitor	NA
CARHR192110	18864.7	1.45875	0.222771	6.54819	5.82369e-11	1.50472e-09	Protein of unknown function (DUF581)	AT5G20700
CARHR195410	1182.48	2.26188	0.345628	6.54426	5.97903e-11	1.54104e-09	ATP-dependent zinc metalloprotease FtsH	AT5G17760
CARHR188700	73220.7	2.8105	0.430185	6.53322	6.43698e-11	1.65499e-09	Acid phosphatase 1	NA
CARHR136340	2384.32	2.65922	0.407144	6.5314	6.51566e-11	1.67315e-09	HAD-superfamily hydrolase	AT2G41250
CARHR122660	1196.49	1.94327	0.297711	6.52737	6.69324e-11	1.71244e-09	NAD(P)-binding Rossmann-fold superfamily protein	AT2G29370
CARHR280930	1212.25	1.77253	0.271958	6.51763	7.14245e-11	1.82513e-09	GRAS family transcription factor	AT5G66770
CARHR180760	3137.28	1.33577	0.205077	6.51351	7.34161e-11	1.87144e-09	unknown protein; FUNCTIONS IN: molecular_function unknown; INVOLVED IN: biological_process unknown; LOCATED IN: mitochondrion; EXPRESSED IN: 22 plant structures; EXPRESSED DURING: 13 growth stages; Has 1807 Blast hits to 1807 proteins in 277 species: Archae - 0; Bacteria - 0; Metazoa - 736; Fungi - 347; Plants - 385; Viruses - 0; Other Eukaryotes - 339 (source: NCBI BLink)	AT5G43150
CARHR130690	2725.79	2.54063	0.391215	6.4942	8.34775e-11	2.11244e-09	BE3	AT2G36390
CARHR275810	442.862	1.79491	0.276693	6.48702	8.75507e-11	2.21283e-09	AT-HSFB2A	AT5G62020
CARHR258530	527.046	2.12865	0.328189	6.48605	8.81179e-11	2.22178e-09	CARHR258530	AT5G50100
CARHR053420	193.054	2.93039	0.452138	6.48118	9.10092e-11	2.29192e-09	ATH7	AT1G59730
CARHR084060	789.15	1.50437	0.233098	6.45379	1.09084e-10	2.73062e-09	CARHR084060	AT3G09650
CARHR285670	27277.2	1.54143	0.239173	6.44483	1.15727e-10	2.89345e-09	Non-specific lipid-transfer protein	NA
CARHR026020	5855	1.38091	0.214801	6.42878	1.2863e-10	3.20074e-09	BBX15	AT1G25440
CARHR163760	312.563	1.43659	0.223474	6.42845	1.28908e-10	3.20383e-09	Regulator of chromosome condensation (RCC1) family protein	AT3G53830
CARHR239130	294.471	2.36061	0.367651	6.42079	1.35568e-10	3.36534e-09	AtNRX2	AT4G31240
CARHR260040	690.808	1.24037	0.193275	6.41766	1.38382e-10	3.43112e-09	Eukaryotic translation initiation factor 3 subunit	NA
CARHR125440	989.228	2.19035	0.34161	6.41184	1.43774e-10	3.56057e-09	CARHR125440	AT2G31750
CARHR150040	1655	1.63845	0.25594	6.4017	1.5366e-10	3.78297e-09	CARHR150040	AT3G45600
CARHR211530	1090.76	1.543	0.241195	6.39734	1.58111e-10	3.88795e-09	Myb family transcription factor	AT5G01200
CARHR066450	531.713	2.41371	0.377471	6.39442	1.61155e-10	3.95351e-09	Endosomal targeting BRO1-like domain-containing protein	NA
CARHR279690	1827.9	1.23387	0.192974	6.39398	1.61622e-10	3.96032e-09	BAM1	AT5G65700
CARHR000500	1646.57	1.28322	0.200848	6.38902	1.66954e-10	4.08616e-09	Armadillo/beta-catenin-like repeat-containing protein	AT1G01830
CARHR007000	1452.65	2.15586	0.33787	6.38073	1.76243e-10	4.28838e-09	Tetratricopeptide repeat (TPR)-like superfamily protein	AT1G07280
CARHR112500	103.592	2.93312	0.460187	6.37375	1.84464e-10	4.48068e-09	unknown protein; BEST Arabidopsis thaliana protein match is: unknown protein	AT2G21560
CARHR086220	1935.79	1.56386	0.2456	6.36751	1.92116e-10	4.6529e-09	CARHR086220	AT3G11670
CARHR098910	1717	1.92399	0.302244	6.36569	1.94417e-10	4.70318e-09	Protein of unknown function (DUF506)	AT3G22970
CARHR161360	8868.75	1.27479	0.20045	6.3596	2.02274e-10	4.8763e-09	saposin B domain-containing protein	AT3G51730
CARHR021840	1527.95	2.21152	0.347898	6.35681	2.0599e-10	4.94305e-09	AtSWEET1	AT1G21460
CARHR142320	3090.27	2.12264	0.334352	6.3485	2.17418e-10	5.2053e-09	cytochrome P450	NA
CARHR223350	268.42	2.03196	0.320796	6.33412	2.38694e-10	5.70161e-09	2-oxoglutarate (2OG) and Fe(II)-dependent oxygenase superfamily protein	NA
CARHR246400	1437.57	1.7397	0.274788	6.33104	2.43511e-10	5.81003e-09	ATCAD8	AT4G37990
CARHR000850	157.975	2.12	0.3349	6.33025	2.44758e-10	5.83312e-09	AT1G01520	AT1G01520
CARHR002130	1054.22	1.8177	0.287354	6.32564	2.52191e-10	6.00341e-09	Protein of unknown function	AT1G02816
CARHR009320	19163.5	2.03644	0.321967	6.32498	2.53257e-10	6.02193e-09	AtGolS3	AT1G09350
CARHR210430	751.809	2.1386	0.3387	6.31415	2.71646e-10	6.40809e-09	HXXXD-type acyl-transferase family protein	AT5G02890
CARHR166530	363.102	3.04176	0.481839	6.31282	2.74004e-10	6.4564e-09	ATWRKY70	AT3G56400
CARHR127490	3472.08	1.15946	0.183907	6.30462	2.88898e-10	6.7844e-09	AT2G33480	AT2G33480
CARHR248840	461.911	1.72044	0.274009	6.27876	3.41283e-10	7.95343e-09	Cysteine/histidine-rich C1 domain-containing protein	NA
CARHR244710	878.614	1.52754	0.243347	6.27722	3.44675e-10	8.02205e-09	CARHR244710	AT4G36380
CARHR162590	316.014	2.11942	0.338106	6.26852	3.6449e-10	8.46435e-09	AT3G52720	AT3G52720
CARHR237000	318.771	1.68313	0.268671	6.26467	3.73611e-10	8.6473e-09	Leucine-rich repeat receptor-like protein kinase family protein	AT4G29240
CARHR087600	309.505	2.56823	0.410334	6.25889	3.87721e-10	8.94414e-09	CARHR087600	AT3G13040
CARHR272380	1121.4	2.43693	0.390022	6.24817	4.15277e-10	9.56925e-09	CARHR272380	AT5G58550
CARHR079740	14517.9	1.91399	0.307406	6.22628	4.77652e-10	1.09539e-08	Solute carrier family 2	AT3G05400
CARHR066960	556.52	1.39818	0.225107	6.21116	5.25954e-10	1.19742e-08	Kinesin-related protein	AT1G73860
CARHR192140	580.626	1.65031	0.265769	6.20956	5.31326e-10	1.20833e-08	Protein of unknown function (DUF1677)	AT5G20670
CARHR083860	27.7921	4.46336	0.719038	6.20741	5.38655e-10	1.22101e-08	unknown protein; INVOLVED IN: biological_process unknown; LOCATED IN: mitochondrion; EXPRESSED IN: inflorescence meristem	AT3G09450
CARHR109450	738.734	2.26658	0.365204	6.20636	5.42267e-10	1.22521e-08	Kinase family protein	AT2G18890
CARHR159640	2887.9	1.35441	0.218292	6.20459	5.48413e-10	1.23766e-08	HXXXD-type acyl-transferase family protein	NA
CARHR148510	185.311	2.0779	0.335221	6.1986	5.69661e-10	1.28155e-08	AT3G27250	AT3G27250
CARHR215430	343.422	3.32812	0.537488	6.192	5.94064e-10	1.33501e-08	CARHR215430	AT5G37500
CARHR077480	2221.89	1.94687	0.314613	6.18815	6.08735e-10	1.36651e-08	CARHR077480	AT3G03470
CARHR057270	874.242	1.86137	0.301546	6.17275	6.71104e-10	1.49526e-08	Cytochrome P450	NA
CARHR131410	4166.74	1.70879	0.277303	6.16217	7.17532e-10	1.58686e-08	Heavy metal transport/detoxification superfamily protein	AT2G36950
CARHR118720	3454.91	1.73689	0.282377	6.15095	7.70187e-10	1.7015e-08	AtNPF6.2	AT2G26690
CARHR067700	568.462	1.99046	0.323635	6.15033	7.73237e-10	1.70644e-08	ATMYB95	AT1G74430
CARHR217770	2092.51	1.20594	0.196115	6.14915	7.79001e-10	1.71372e-08	3-isopropylmalate dehydratase large subunit 2	NA
CARHR005560	3330.64	1.07982	0.175818	6.14169	8.16478e-10	1.78863e-08	BBX24	AT1G06040
CARHR210120	820.945	2.53423	0.412658	6.14124	8.18817e-10	1.79187e-08	Protein of unknown function	AT5G03230
CARHR071390	503.123	2.28626	0.372916	6.13078	8.7452e-10	1.90777e-08	CARHR071390	AT1G77920
CARHR283630	106.549	2.4709	0.403189	6.12839	8.87706e-10	1.93451e-08	Protein of unknown function (DUF295)	NA
CARHR167760	1858.37	1.89611	0.30968	6.12281	9.19377e-10	1.99936e-08	AtREM4.1	AT3G57540
CARHR042240	569.596	1.7541	0.286696	6.11833	9.45637e-10	2.05219e-08	AT1G52080	AT1G52080
CARHR057130	390.68	1.23831	0.202479	6.11574	9.61085e-10	2.08355e-08	Unknown protein	NA
CARHR048360	488.724	2.00815	0.328492	6.11322	9.76394e-10	2.11235e-08	O-methyltransferase family protein	NA
CARHR039410	67.6569	3.22709	0.528304	6.1084	1.00635e-09	2.1749e-08	CARHR039410	AT1G49405
CARHR101120	435.516	2.37433	0.389125	6.10171	1.04941e-09	2.25861e-08	F-box/kelch-repeat protein	AT3G24760
CARHR112250	760.407	1.52728	0.250864	6.08809	1.14266e-09	2.44419e-08	CARHR112250	AT2G21370
CARHR070120	559.376	1.3262	0.218046	6.0822	1.18543e-09	2.52534e-08	AtLHCB7	AT1G76570
CARHR198470	2003.93	1.25822	0.207085	6.07584	1.23337e-09	2.61945e-08	CARHR198470	AT5G14880
CARHR090560	7100.21	1.47422	0.242884	6.06962	1.28211e-09	2.71743e-08	AT3G15510	AT3G15510
CARHR042550	2422.92	1.7992	0.296632	6.06542	1.31606e-09	2.78091e-08	AtTSA1	AT1G52410
CARHR204040	264.735	2.91855	0.481386	6.06281	1.33763e-09	2.82364e-08	Non-specific lipid-transfer protein	NA
CARHR020460	1374.29	1.62807	0.268695	6.05917	1.36824e-09	2.88533e-08	ER lumen protein retaining receptor-like protein	AT1G19970
CARHR136230	2282.96	1.24531	0.205685	6.05445	1.40895e-09	2.96817e-08	ATCBK3	AT2G41140
CARHR131390	7966.45	1.30886	0.216311	6.05082	1.44106e-09	3.03277e-08	AT2G36910	AT2G36910
CARHR173020	7735.6	1.62665	0.268881	6.0497	1.45113e-09	3.05088e-08	BGLU7	AT3G62740
CARHR155160	9323.64	1.73199	0.286471	6.04595	1.48531e-09	3.11647e-08	CARHR155160	AT3G46660
CARHR145840	50.1014	2.65699	0.44016	6.03641	1.57576e-09	3.29301e-08	CARHR145840	AT2G03500
CARHR222560	5811.15	2.58371	0.429228	6.01942	1.75046e-09	3.64713e-08	Cysteine proteinase cathepsin F	AT4G16190
CARHR111810	26.2124	3.78431	0.629521	6.01141	1.83913e-09	3.81286e-08	Amine oxidase	NA
CARHR252800	409.161	1.85677	0.309081	6.00739	1.88531e-09	3.89698e-08	Solute carrier family 2	AT4G04750
CARHR041220	293.359	1.63879	0.272957	6.00386	1.92683e-09	3.97887e-08	AT1G51170	AT1G51170
CARHR110680	837.376	1.35347	0.225558	6.00054	1.96658e-09	4.05694e-08	CARHR110680	AT2G20180
CARHR010540	468.3	2.04279	0.340569	5.99816	1.99564e-09	4.10877e-08	UDP-Glycosyltransferase superfamily protein	AT1G10400
CARHR166740	278.485	1.70836	0.285155	5.99101	2.08542e-09	4.27674e-08	CARHR166740	AT3G56630
CARHR006730	918.335	1.94802	0.325398	5.98658	2.14294e-09	4.3861e-08	unknown protein; BEST Arabidopsis thaliana protein match is: unknown protein	AT1G07040
CARHR219650	516.628	2.00685	0.335243	5.98626	2.14726e-09	4.39064e-08	CARHR219650	AT4G13770
CARHR016780	78.6304	2.45521	0.41022	5.9851	2.16261e-09	4.41337e-08	Metal tolerance protein 5	AT1G16310
CARHR088910	9710.57	1.80272	0.301454	5.9801	2.23006e-09	4.54658e-08	CARHR088910	AT3G14067
CARHR070970	523.191	2.54981	0.42643	5.97943	2.23922e-09	4.5608e-08	AT1G77450	AT1G77450
CARHR143940	634.702	2.00166	0.335251	5.97065	2.36316e-09	4.80387e-08	ATPIN4	AT2G01420
CARHR144230	1481.26	1.33893	0.224301	5.96935	2.38205e-09	4.83755e-08	CARHR144230	AT2G01660
CARHR153100	227.832	2.75994	0.462749	5.96423	2.45796e-09	4.98686e-08	AT3G29575	AT3G29575
CARHR130090	983.894	1.11607	0.187303	5.95862	2.54384e-09	5.15108e-08	unknown protein; BEST Arabidopsis thaliana protein match is: unknown protein	NA
CARHR241000	189.166	1.89187	0.317783	5.95333	2.62736e-09	5.30992e-08	WD40 repeat protein	AT4G32990
CARHR180230	77.0703	2.39695	0.403399	5.9419	2.81739e-09	5.66108e-08	CARHR180230	AT5G43380
CARHR072080	266.375	2.14525	0.361275	5.93799	2.88536e-09	5.79193e-08	ATNADK-3	AT1G78590
CARHR261870	440.836	1.25449	0.211386	5.93457	2.94625e-09	5.89731e-08	CARHR261870	AT5G40240
CARHR093800	852.392	1.78349	0.300997	5.92528	3.11766e-09	6.2225e-08	AT3G18440	AT3G18440
CARHR043300	591.8	1.47705	0.249287	5.9251	3.12111e-09	6.22344e-08	Lectin kinase	AT1G53070
CARHR217250	1356.29	1.83273	0.30989	5.91414	3.33618e-09	6.62697e-08	Adenylate kinase family protein	AT5G35170
CARHR189890	290.617	2.54436	0.43062	5.9086	3.4503e-09	6.84063e-08	AtSWEET12	AT5G23660
CARHR253960	10351.8	1.68289	0.285007	5.90472	3.53238e-09	6.9901e-08	CARHR253960	AT4G12290
CARHR062290	3027.26	1.58881	0.269085	5.90449	3.53741e-09	6.99342e-08	ATELF5A-3	AT1G69410
CARHR195630	823.028	1.11914	0.18972	5.89888	3.65977e-09	7.20802e-08	AtPEX19-2	AT5G17550
CARHR147590	1334.86	1.5033	0.2555	5.88376	4.01054e-09	7.89144e-08	Mate efflux family protein	AT3G26590
CARHR190480	2647.09	1.13213	0.192501	5.88115	4.07437e-09	8.00194e-08	AT5G23050	AT5G23050
CARHR158070	258.048	2.56835	0.436758	5.88049	4.09042e-09	8.02591e-08	CARHR158070	AT3G49210
CARHR206920	1408.32	1.20892	0.20595	5.86996	4.35897e-09	8.53679e-08	LETM1-like protein	AT5G06220
CARHR073330	1904.29	1.36307	0.232337	5.86676	4.44398e-09	8.69512e-08	AT1G79600	AT1G79600
CARHR085970	1899.43	1.31806	0.224792	5.86346	4.53325e-09	8.86148e-08	Protein of unknown function (DUF604)	AT3G11420
CARHR037740	77.1972	2.84956	0.486228	5.86054	4.61353e-09	9.00999e-08	CARHR037740	AT1G48100
CARHR278080	2707.93	1.37113	0.234449	5.84829	4.96638e-09	9.69001e-08	CARHR278080	AT5G64170
CARHR270610	1722.76	2.07101	0.354221	5.84667	5.01511e-09	9.7481e-08	beta-galactosidase 4	NA
CARHR275440	965.542	1.30981	0.224049	5.84609	5.03257e-09	9.75534e-08	ATMSRA1	AT5G61640
CARHR042540	2146.57	2.37524	0.406547	5.84247	5.14327e-09	9.95144e-08	ATBG1	AT1G52400
CARHR135960	4760.07	1.28747	0.220444	5.84035	5.20924e-09	1.00698e-07	CARHR135960	AT2G40840
CARHR070540	171.335	1.78201	0.305537	5.83237	5.46471e-09	1.05441e-07	ATSKP2;2	AT1G77000
CARHR005410	1527.73	1.19517	0.204947	5.83163	5.48886e-09	1.05809e-07	Protein of unknown function (DUF1685)	AT1G05870
CARHR212170	3104.14	1.77795	0.305133	5.82682	5.64949e-09	1.08705e-07	ATCIPK14	AT5G01820
CARHR073370	2011.93	1.36071	0.233621	5.82444	5.73037e-09	1.10058e-07	Kinase	AT1G79640
CARHR203760	3306	1.38143	0.237229	5.82319	5.77353e-09	1.10683e-07	Octicosapeptide/Phox/Bem1p domain-containing protein kinase	AT5G09620
CARHR195310	1944.74	1.73837	0.298736	5.81907	5.91766e-09	1.13342e-07	CARHR195310	AT5G17860
CARHR105070	344.729	1.41807	0.243865	5.81497	6.06459e-09	1.1605e-07	BEST Arabidopsis thaliana protein match is: Sterile alpha motif (SAM) domain-containing protein	AT2G12462
CARHR101140	32.0412	4.46081	0.76736	5.81319	6.12931e-09	1.17181e-07	Protein kinase family protein	AT3G24790
CARHR019290	1102.25	1.06144	0.182751	5.80812	6.31784e-09	1.20346e-07	CARHR019290	AT1G18660
CARHR250220	146.105	2.49567	0.430279	5.80012	6.62693e-09	1.25773e-07	CARHR250220	AT4G01450
CARHR206420	709.606	2.73771	0.472477	5.79438	6.85749e-09	1.29795e-07	AtLEA4-5	AT5G06760
CARHR273590	786.8	1.28129	0.22123	5.79166	6.9693e-09	1.31792e-07	unknown protein; FUNCTIONS IN: molecular_function unknown; INVOLVED IN: biological_process unknown; LOCATED IN: nucleus; EXPRESSED IN: 24 plant structures; EXPRESSED DURING: 15 growth stages; Has 30201 Blast hits to 17322 proteins in 780 species: Archae - 12; Bacteria - 1396; Metazoa - 17338; Fungi - 3422; Plants - 5037; Viruses - 0; Other Eukaryotes - 2996 (source: NCBI BLink)	AT5G59960
CARHR189410	153.874	2.05445	0.354763	5.79104	6.99524e-09	1.32163e-07	Squalene monooxygenase 1	NA
CARHR042930	65.5745	3.2481	0.56174	5.78221	7.37238e-09	1.38911e-07	Phototropic-responsive NPH3 family protein	AT1G52770
CARHR092970	589.005	1.66559	0.288456	5.77416	7.73361e-09	1.45495e-07	Leucine-rich repeat receptor-like protein kinase	AT3G17640
CARHR059880	529.57	1.60353	0.27774	5.77348	7.76495e-09	1.45913e-07	F-box protein	AT1G67340
CARHR275180	268.031	2.00269	0.346902	5.77307	7.78417e-09	1.46011e-07	AtMYB28	AT5G61420
CARHR029910	563.785	1.95436	0.338566	5.77247	7.81175e-09	1.46397e-07	CARHR029910	AT1G30500
CARHR160880	38.0241	3.57523	0.619876	5.76765	8.03826e-09	1.50237e-07	AT3G51300	AT3G51300
CARHR280510	908.698	1.15927	0.200993	5.76773	8.03457e-09	1.50237e-07	F-box family protein	AT5G67140
CARHR012800	1086.69	1.58968	0.275637	5.76729	8.05549e-09	1.5029e-07	ATCCS	AT1G12520
CARHR138080	3541.88	1.60832	0.278977	5.76506	8.16282e-09	1.52156e-07	ATPAO2	AT2G43020
CARHR227360	684.752	1.69242	0.294073	5.7551	8.65909e-09	1.60833e-07	AtBBE18	AT4G20820
CARHR232880	746.38	1.77909	0.309441	5.74938	8.95696e-09	1.65407e-07	AT4G25450	AT4G25450
CARHR167260	641.835	1.20498	0.209997	5.73806	9.57676e-09	1.75843e-07	unknown protein; FUNCTIONS IN: molecular_function unknown; INVOLVED IN: biological_process unknown; LOCATED IN: endomembrane system; Has 30201 Blast hits to 17322 proteins in 780 species: Archae - 12; Bacteria - 1396; Metazoa - 17338; Fungi - 3422; Plants - 5037; Viruses - 0; Other Eukaryotes - 2996 (source: NCBI BLink)	AT3G57062
CARHR127380	10600.7	2.31336	0.403269	5.73651	9.66494e-09	1.77307e-07	AtCLO3	AT2G33380
CARHR147500	1027.91	1.87646	0.32764	5.72719	1.0211e-08	1.86831e-07	Octicosapeptide/Phox/Bem1p domain-containing protein kinase	AT3G26510
CARHR086460	1359.16	1.51655	0.264936	5.72421	1.03916e-08	1.89803e-07	Universal stress protein family protein	NA
CARHR150990	65008.5	1.93568	0.338376	5.72051	1.06206e-08	1.93647e-07	AtXTH31	AT3G44990
CARHR097690	1238.56	1.29152	0.226049	5.71346	1.107e-08	2.01489e-07	CARHR097690	AT3G21750
CARHR021790	1871.5	1.55228	0.271849	5.71007	1.12931e-08	2.04896e-07	2-oxoisovalerate dehydrogenase subunit alpha	AT1G21400
CARHR260370	366.54	1.4402	0.25225	5.70942	1.13362e-08	2.05439e-07	AtMYB6	AT4G09460
CARHR243670	162.394	2.06	0.36175	5.69454	1.23703e-08	2.22633e-07	CARHR243670	AT4G35350
CARHR122670	161.905	1.84607	0.324364	5.69136	1.26035e-08	2.2644e-07	ATSMO2	AT2G29390
CARHR147260	1760.08	1.47077	0.25862	5.687	1.29288e-08	2.31886e-07	CARHR147260	AT3G26230
CARHR025110	73.6464	2.58854	0.455597	5.68165	1.33399e-08	2.38849e-07	CARHR025110	AT1G26820
CARHR066220	950.907	1.04444	0.183898	5.67948	1.35105e-08	2.41696e-07	Protein of unknown function (DUF789)	AT1G73210
CARHR219180	1101.16	1.63596	0.288135	5.67775	1.36476e-08	2.43939e-07	CARHR219180	AT4G13550
CARHR233590	4299.67	1.68631	0.297031	5.67723	1.36896e-08	2.4448e-07	AT4G26080	AT4G26080
CARHR236000	464.495	1.58519	0.279228	5.67706	1.3703e-08	2.44511e-07	unknown protein; FUNCTIONS IN: molecular_function unknown; INVOLVED IN: biological_process unknown; LOCATED IN: chloroplast; EXPRESSED IN: 23 plant structures; EXPRESSED DURING: 15 growth stages; Has 45 Blast hits to 45 proteins in 11 species: Archae - 0; Bacteria - 0; Metazoa - 0; Fungi - 0; Plants - 45; Viruses - 0; Other Eukaryotes - 0 (source: NCBI BLink)	AT4G28290
CARHR009290	44113	1.09309	0.192677	5.67315	1.40198e-08	2.49736e-07	Protein of unknown function	AT1G09310
CARHR202210	1673.09	1.59792	0.281911	5.66818	1.44323e-08	2.56428e-07	serine-rich protein-related	AT5G11090
CARHR189420	1800.32	2.01018	0.354792	5.66581	1.4633e-08	2.59333e-07	Squalene monooxygenase 1	NA
CARHR070340	246.271	2.23721	0.394901	5.66523	1.46826e-08	2.5977e-07	AtVTL2	AT1G76800
CARHR189640	705.576	2.17315	0.38363	5.66471	1.47275e-08	2.60344e-07	unknown protein; FUNCTIONS IN: molecular_function unknown; INVOLVED IN: biological_process unknown; LOCATED IN: endoplasmic reticulum; EXPRESSED IN: 24 plant structures; EXPRESSED DURING: 13 growth stages; BEST Arabidopsis thaliana protein match is: unknown protein	AT5G23920
CARHR022510	650.198	1.84003	0.325096	5.65995	1.51416e-08	2.67211e-07	Protein of unknown function (DUF581)	AT1G22160
CARHR160350	431.452	1.64573	0.290775	5.65981	1.51543e-08	2.67211e-07	CARHR160350	AT3G50810
CARHR170920	685.171	1.31804	0.233578	5.64284	1.67266e-08	2.9394e-07	unknown protein; BEST Arabidopsis thaliana protein match is: unknown protein	AT3G60520
CARHR120530	1991.75	1.31895	0.233916	5.63854	1.71493e-08	3.01115e-07	unknown protein; BEST Arabidopsis thaliana protein match is: unknown protein	AT2G27830
CARHR074630	493.863	2.15785	0.382837	5.63646	1.73579e-08	3.04266e-07	ATROPGEF12	AT1G79860
CARHR207010	93.3096	2.06516	0.367289	5.62273	1.87966e-08	3.28658e-07	unknown protein; BEST Arabidopsis thaliana protein match is: unknown protein	AT5G06280
CARHR110000	606.127	1.17127	0.208344	5.6218	1.88982e-08	3.2988e-07	HAT family dimerisation domain containing protein	NA
CARHR035480	121.047	2.97997	0.531101	5.61092	2.01249e-08	3.50123e-07	CARHR035480	AT1G43790
CARHR008470	2433.37	1.4985	0.267127	5.60969	2.02686e-08	3.52036e-07	AT1G08570	AT1G08570
CARHR017560	49.2959	2.98766	0.532639	5.60916	2.03308e-08	3.52823e-07	unknown protein; FUNCTIONS IN: molecular_function unknown; INVOLVED IN: biological_process unknown; LOCATED IN: endomembrane system; BEST Arabidopsis thaliana protein match is: unknown protein	AT1G17030
CARHR007380	5165.16	3.58023	0.639398	5.59937	2.1513e-08	3.73029e-07	Pentatricopeptide repeat-containing protein	AT1G07590
CARHR009470	436.63	1.86632	0.334183	5.58474	2.34047e-08	4.04152e-07	Cinnamoyl CoA reductase-like protein	AT1G09500
CARHR197350	1344.25	1.4967	0.268041	5.58385	2.35251e-08	4.05895e-07	CARHR197350	AT5G15950
CARHR099840	4894.72	1.304	0.233568	5.58295	2.36477e-08	4.07675e-07	AtPNP-R1	AT3G23840
CARHR052060	361.249	1.38195	0.247717	5.57873	2.42277e-08	4.16983e-07	CARHR052060	AT1G60989
CARHR001600	364.118	1.77388	0.318436	5.57059	2.53872e-08	4.36221e-07	Cathepsin B	NA
CARHR112180	444.944	1.26733	0.228543	5.54526	2.93524e-08	4.99828e-07	BBX18	AT2G21320
CARHR187520	1011.12	1.36195	0.245688	5.54344	2.96589e-08	5.04225e-07	ATKO1	AT5G25900
CARHR097500	293.029	3.21786	0.58056	5.54269	2.97865e-08	5.05983e-07	AtDMP2	AT3G21550
CARHR074300	1596.39	1.41661	0.255769	5.53862	3.04862e-08	5.17447e-07	unknown protein; FUNCTIONS IN: molecular_function unknown; INVOLVED IN: biological_process unknown; LOCATED IN: plasma membrane; EXPRESSED IN: 21 plant structures; EXPRESSED DURING: 10 growth stages; BEST Arabidopsis thaliana protein match is: unknown protein	AT1G80180
CARHR261210	475.614	1.39689	0.252301	5.53658	3.08428e-08	5.23075e-07	ATSPS4F	AT4G10120
CARHR096260	680.444	2.16348	0.391288	5.52913	3.21814e-08	5.43568e-07	ATPAP18	AT3G20500
CARHR260090	735.081	2.43699	0.441053	5.52538	3.28764e-08	5.54859e-07	Unknown protein	NA
CARHR043310	122.985	1.94029	0.351192	5.52487	3.29735e-08	5.56048e-07	CARHR043310	AT1G53090
CARHR267530	2295.36	1.54854	0.280393	5.52276	3.33711e-08	5.62299e-07	ATCNGC4	AT5G54250
CARHR135140	1124.55	1.62893	0.295179	5.51844	3.42025e-08	5.7538e-07	CARHR135140	AT2G40130
CARHR145530	614.981	1.13492	0.20635	5.49998	3.79837e-08	6.37449e-07	AT2G03200	AT2G03200
CARHR167880	369.23	2.78076	0.505634	5.49956	3.80746e-08	6.38152e-07	Carboxyl terminal protease-like protein	AT3G57680
CARHR176790	1208.71	1.16453	0.211757	5.49936	3.81173e-08	6.38152e-07	Disease resistance protein (TIR-NBS-LRR class) family	NA
CARHR018600	1422.18	1.81922	0.330834	5.49889	3.82199e-08	6.39357e-07	DUF895 domain membrane protein	AT1G18010
CARHR125210	1699.28	1.22757	0.223869	5.48341	4.17198e-08	6.94565e-07	Protein of unknown function (DUF1685)	AT2G31560
CARHR211350	368.544	1.31613	0.240232	5.47859	4.28728e-08	7.12056e-07	ATROPGEF7	AT5G02010
CARHR155610	8460.15	2.37762	0.4341	5.47712	4.32302e-08	7.17422e-07	ATPHS2	AT3G46970
CARHR211550	1402.48	1.53479	0.280415	5.47328	4.41773e-08	7.31395e-07	CARHR211550	AT5G01220
CARHR156300	435.602	1.79654	0.328256	5.47297	4.42545e-08	7.32093e-07	AtTCP14	AT3G47620
CARHR044450	1982.06	1.4217	0.259956	5.46899	4.52613e-08	7.47563e-07	Aldehyde dehydrogenase 7b	NA
CARHR021280	315.494	2.1439	0.392297	5.465	4.62903e-08	7.62147e-07	CARHR021280	AT1G20850
CARHR198370	48.6568	3.1217	0.571307	5.46413	4.65175e-08	7.64682e-07	Major facilitator superfamily protein	AT5G14940
CARHR069150	24490.3	1.06834	0.195668	5.45994	4.76285e-08	7.80487e-07	CARHR069150	AT1G75750
CARHR012540	28543.1	1.39008	0.25477	5.45623	4.8634e-08	7.94469e-07	ATBETAFRUCT4	AT1G12240
CARHR164600	72.6084	2.26675	0.415474	5.45582	4.87461e-08	7.95679e-07	AT3g54680/T5N23_40	AT3G54680
CARHR212230	608.904	1.75728	0.322497	5.44896	5.06643e-08	8.25053e-07	CARHR212230	AT5G01880
CARHR029790	1448.31	2.00965	0.36898	5.4465	5.1372e-08	8.35275e-07	AT1G30420	AT1G30420
CARHR188940	190.203	3.57436	0.656539	5.44424	5.2027e-08	8.45266e-07	AT5G24470	AT5G24470
CARHR285570	974.901	1.74498	0.32077	5.43999	5.32849e-08	8.64357e-07	unknown protein; BEST Arabidopsis thaliana protein match is: unknown protein	AT5G59050
CARHR122970	2459.72	1.49326	0.274585	5.43822	5.38141e-08	8.72265e-07	AT2G29650	AT2G29650
CARHR015820	1713.95	1.57776	0.290589	5.42954	5.64979e-08	9.14346e-07	CARHR015820	AT1G15290
CARHR004780	131.479	1.71054	0.3151	5.42855	5.68132e-08	9.1847e-07	Protein of unknown function (DUF1218)	NA
CARHR214400	156.196	2.42816	0.447301	5.42847	5.68407e-08	9.1847e-07	Protein kinase family protein	NA
CARHR139310	1483.84	1.51401	0.279006	5.42644	5.74887e-08	9.26788e-07	CARHR139310	AT2G44130
CARHR173500	658.488	1.40921	0.260223	5.4154	6.11513e-08	9.83556e-07	ATTKL	AT3G63180
CARHR250400	622.742	1.1676	0.215792	5.41078	6.27522e-08	1.00698e-06	Cysteine/histidine-rich C1 domain-containing protein	NA
CARHR191880	1183.73	2.00715	0.371736	5.39939	6.6868e-08	1.07055e-06	AO1	AT5G20960
CARHR154320	353.103	2.30857	0.428546	5.38697	7.16534e-08	1.14279e-06	Alpha-glucosidase	NA
CARHR246580	3103.42	1.72987	0.32127	5.38446	7.26624e-08	1.158e-06	ATHB-16	AT4G40060
CARHR012500	94.5631	2.1684	0.402739	5.38413	7.27975e-08	1.15926e-06	Plant protein of unknown function (DUF827)	AT1G12150
CARHR142030	6566.04	1.31232	0.244338	5.37091	7.83415e-08	1.23717e-06	ATHB-7	AT2G46680
CARHR001900	2026.61	1.45273	0.270818	5.36421	8.13061e-08	1.27818e-06	RING/FYVE/PHD zinc finger-containing protein	AT1G02610
CARHR181410	843.563	1.75776	0.327825	5.36188	8.23594e-08	1.2928e-06	Cytochrome P450	NA
CARHR272320	759.573	1.08229	0.201859	5.36162	8.24778e-08	1.29368e-06	Cinnamoyl-CoA reductase family	AT5G58490
CARHR039970	533.9	2.23567	0.416996	5.36136	8.25996e-08	1.2939e-06	Zinc finger protein	NA
CARHR149660	261.823	1.95301	0.364278	5.36132	8.26159e-08	1.2939e-06	Receptor protein kinase	AT3G28040
CARHR015400	16.3019	4.3099	0.804686	5.356	8.50842e-08	1.33056e-06	atnudt18	AT1G14860
CARHR023840	618.741	1.592	0.297332	5.35428	8.58995e-08	1.34231e-06	ATCAF2	AT1G23400
CARHR275080	2005.93	1.91864	0.358745	5.34819	8.88361e-08	1.38509e-06	CARHR275080	AT5G61320
CARHR135600	223.174	1.92652	0.360462	5.34459	9.062e-08	1.41185e-06	Plant protein of unknown function (DUF827)	AT2G40480
CARHR126370	1831.15	1.43086	0.267848	5.34207	9.18895e-08	1.43056e-06	cellulose synthase-like B3	NA
CARHR242810	530.568	1.98635	0.372104	5.33815	9.38991e-08	1.45967e-06	ATB2	AT4G34590
CARHR260080	2529.58	2.29323	0.430178	5.3309	9.77293e-08	1.51491e-06	ATISA3	AT4G09020
CARHR075440	728.898	1.66057	0.311559	5.32987	9.82837e-08	1.52216e-06	CARHR075440	AT3G01510
CARHR006920	829.149	1.13009	0.212132	5.32729	9.96888e-08	1.54277e-06	CARHR006920	AT1G07200
CARHR079270	341.774	1.47781	0.277451	5.32637	1.00198e-07	1.5495e-06	DNAJ heat shock N-terminal domain-containing protein	AT3G04960
CARHR052460	288.275	2.02907	0.38102	5.32536	1.00754e-07	1.55694e-06	beta glucosidase 8	NA
CARHR125780	338.234	1.35393	0.254255	5.32511	1.00891e-07	1.5571e-06	CARHR125780	AT2G32010
CARHR258480	202.716	1.43113	0.268753	5.32507	1.00913e-07	1.5571e-06	ATFRO8	AT5G50160
CARHR162720	7072.95	1.19239	0.224043	5.32212	1.02563e-07	1.5814e-06	ATELP	AT3G52850
CARHR149260	1952.36	1.19972	0.225588	5.31819	1.04803e-07	1.61236e-06	ATMDAR4	AT3G27820
CARHR112260	3685.62	1.00363	0.189069	5.30825	1.1068e-07	1.69528e-06	CARHR112260	AT2G21380
CARHR166450	627.957	1.71042	0.322298	5.30695	1.11472e-07	1.70491e-06	unknown protein; Has 39 Blast hits to 39 proteins in 15 species: Archae - 0; Bacteria - 0; Metazoa - 0; Fungi - 0; Plants - 39; Viruses - 0; Other Eukaryotes - 0 (source: NCBI BLink)	AT3G56290
CARHR184630	71.6839	2.30634	0.435041	5.30142	1.14906e-07	1.75357e-06	CARHR184630	AT2G23950
CARHR145260	1526.7	1.44114	0.271883	5.30059	1.15431e-07	1.7603e-06	AtMYB88	AT2G02820
CARHR012630	411.718	1.33041	0.25114	5.29749	1.17405e-07	1.7891e-06	unknown protein; INVOLVED IN: biological_process unknown; LOCATED IN: chloroplast; EXPRESSED IN: 21 plant structures; EXPRESSED DURING: 12 growth stages; BEST Arabidopsis thaliana protein match is: unknown protein	AT1G12330
CARHR017470	81.5237	1.89359	0.357694	5.29388	1.19749e-07	1.82216e-06	Ubiquitin domain-containing protein	AT1G16960
CARHR274030	17145.5	1.23265	0.232986	5.29068	1.21863e-07	1.85088e-06	ALP	AT5G60360
CARHR243800	1547.85	1.31664	0.248953	5.28872	1.23178e-07	1.86889e-06	CARHR243800	AT4G35470
CARHR184150	3799.06	1.25342	0.237269	5.28268	1.27305e-07	1.92451e-06	Kelch-like protein 12	NA
CARHR117840	208.092	1.89798	0.359488	5.27967	1.29418e-07	1.95222e-06	CARHR117840	AT2G24260
CARHR083780	20194.3	1.55812	0.29516	5.27891	1.29952e-07	1.95885e-06	ATMT-1	AT3G09390
CARHR228730	3952.73	1.14114	0.216601	5.26838	1.37634e-07	2.06867e-06	Protein of unknown function	AT4G21930
CARHR245710	1077.66	1.49338	0.284137	5.25585	1.4734e-07	2.19873e-06	CARHR245710	AT4G37310
CARHR001610	2001.38	1.44793	0.275624	5.25327	1.49419e-07	2.22815e-06	Cathepsin B	NA
CARHR213260	590.375	1.06356	0.202649	5.24827	1.53538e-07	2.27981e-06	unknown protein; INVOLVED IN: biological_process unknown; LOCATED IN: chloroplast; BEST Arabidopsis thaliana protein match is: unknown protein	AT5G41110
CARHR090240	496.052	1.37561	0.262265	5.24514	1.56165e-07	2.31552e-06	Protein phosphatase 2C family protein	AT3G15260
CARHR065690	2486.27	1.26461	0.241116	5.24484	1.56418e-07	2.31552e-06	AtHAB1	AT1G72770
CARHR273730	2789.75	1.20085	0.229004	5.24381	1.57294e-07	2.32401e-06	AT5G60100	AT5G60100
CARHR027800	94.1548	3.35611	0.640077	5.24329	1.57738e-07	2.32892e-06	Dof zinc finger protein	AT1G28310
CARHR269670	703.95	1.86641	0.356224	5.23942	1.61083e-07	2.37495e-06	ATWRKY2	AT5G56270
CARHR004030	99.2077	1.79467	0.342547	5.23921	1.61263e-07	2.37593e-06	CARHR004030	AT1G04650
CARHR271950	6125.42	1.28088	0.244499	5.2388	1.61625e-07	2.37904e-06	AtPHOT2	AT5G58140
CARHR243630	1741.94	1.62395	0.310651	5.22759	1.71738e-07	2.52136e-06	CARHR243630	AT4G35300
CARHR009360	1577.91	1.63164	0.312223	5.22588	1.73329e-07	2.53757e-06	12-oxophytodienoate reductase 1	AT1G09400
CARHR180120	396.002	1.23899	0.237117	5.22522	1.73946e-07	2.54482e-06	AT5G43500	AT5G43500
CARHR279830	138.496	1.76091	0.33713	5.22324	1.7582e-07	2.57044e-06	ATRLP57	AT5G65830
CARHR005610	34.6143	3.05989	0.586517	5.21705	1.81794e-07	2.65231e-06	Stearoyl-CoA 9-desaturase	AT1G06090
CARHR009280	1683.28	1.03404	0.198204	5.21704	1.81801e-07	2.65231e-06	AGDP1	AT1G09320
CARHR061310	10013.1	1.09024	0.209114	5.2136	1.85213e-07	2.69456e-06	AtCER6	AT1G68530
CARHR195760	249.615	1.76282	0.338171	5.21279	1.86021e-07	2.7026e-06	CARHR195760	AT5G17450
CARHR273600	357.735	1.52951	0.29352	5.21094	1.87885e-07	2.72394e-06	unknown protein; FUNCTIONS IN: molecular_function unknown; INVOLVED IN: biological_process unknown; LOCATED IN: nucleus; EXPRESSED IN: 24 plant structures; EXPRESSED DURING: 15 growth stages; Has 30201 Blast hits to 17322 proteins in 780 species: Archae - 12; Bacteria - 1396; Metazoa - 17338; Fungi - 3422; Plants - 5037; Viruses - 0; Other Eukaryotes - 2996 (source: NCBI BLink)	NA
CARHR268610	52.1794	3.825	0.734271	5.20924	1.89612e-07	2.74707e-06	AtIAMT1	AT5G55250
CARHR122450	1161.89	1.21883	0.234345	5.20101	1.98212e-07	2.86769e-06	CARHR122450	AT2G29350
CARHR141580	36.3478	3.36194	0.647499	5.1922	2.07826e-07	2.9964e-06	Late embryogenesis abundant (LEA) hydroxyproline-rich glycoprotein family	AT2G46300
CARHR147310	205.179	1.4377	0.276894	5.19225	2.07769e-07	2.9964e-06	Cytochrome P450	NA
CARHR238380	1260.05	1.29672	0.250009	5.18671	2.14039e-07	3.07324e-06	AFG1-like ATPase family protein	AT4G30490
CARHR210350	1709.03	1.79285	0.34584	5.18404	2.17129e-07	3.11546e-06	Ion channel	AT5G02940
CARHR069430	104.821	2.6586	0.513595	5.17646	2.26134e-07	3.23357e-06	GDSL esterase/lipase	AT1G75880
CARHR089640	4010.83	1.72815	0.333915	5.17541	2.27415e-07	3.24965e-06	CARHR089640	AT3G14690
CARHR100550	518.996	1.29331	0.249958	5.17411	2.29002e-07	3.26811e-06	Serine incorporator	AT3G24460
CARHR007010	110.187	1.95888	0.378918	5.16966	2.34515e-07	3.34195e-06	CARHR007010	AT1G07290
CARHR254160	968.445	1.07053	0.207396	5.16178	2.44607e-07	3.48103e-06	unknown protein; INVOLVED IN: biological_process unknown; LOCATED IN: plasma membrane; EXPRESSED IN: 22 plant structures; EXPRESSED DURING: 13 growth stages; Has 30201 Blast hits to 17322 proteins in 780 species: Archae - 12; Bacteria - 1396; Metazoa - 17338; Fungi - 3422; Plants - 5037; Viruses - 0; Other Eukaryotes - 2996 (source: NCBI BLink)	AT4G12070
CARHR107000	453.06	1.18878	0.230478	5.15791	2.49727e-07	3.54905e-06	CARHR107000	AT2G16740
CARHR058830	254.068	1.19071	0.230892	5.15702	2.50908e-07	3.56341e-06	AtLIG6	AT1G66730
CARHR157220	519.148	1.39437	0.270444	5.15587	2.52463e-07	3.58305e-06	CARHR157220	AT3G48460
CARHR058550	356.124	1.82387	0.353812	5.15491	2.53748e-07	3.59885e-06	Cytochrome P450-like protein	NA
CARHR253150	541.376	1.26897	0.246336	5.15137	2.58585e-07	3.65874e-06	AtRbcX1	AT4G04330
CARHR288910	2463.71	1.07964	0.209694	5.14864	2.62383e-07	3.70872e-06	AtIDD4	AT2G02080
CARHR089660	2069.54	1.29976	0.252472	5.14814	2.63088e-07	3.71616e-06	ATMPK19	AT3G14720
CARHR066680	411.393	1.50059	0.291657	5.14504	2.67462e-07	3.77539e-06	Calmodulin 24-like protein	AT1G73630
CARHR022030	5881.56	1.54948	0.301548	5.1384	2.77086e-07	3.90596e-06	Protein tolB	AT1G21680
CARHR226040	11955.8	1.85178	0.360711	5.13369	2.84118e-07	3.99699e-06	CARHR226040	AT4G19170
CARHR056370	814.43	1.24018	0.241637	5.13242	2.86044e-07	4.01867e-06	CARHR056370	AT1G64970
CARHR141970	169.736	2.86753	0.56058	5.1153	3.13237e-07	4.38595e-06	unknown protein; LOCATED IN: chloroplast; EXPRESSED IN: 22 plant structures; EXPRESSED DURING: 13 growth stages; Has 110095 Blast hits to 59224 proteins in 2216 species: Archae - 177; Bacteria - 15429; Metazoa - 38345; Fungi - 18843; Plants - 13341; Viruses - 3084; Other Eukaryotes - 20876 (source: NCBI BLink)	AT2G46630
CARHR122000	3089.58	1.01031	0.197658	5.11139	3.19804e-07	4.4719e-06	CARHR122000	AT2G28840
CARHR090650	176.757	1.71557	0.336328	5.10089	3.38054e-07	4.70503e-06	Phototropic-responsive NPH3 family protein	AT3G15570
CARHR018350	7289.88	1.07268	0.21052	5.09538	3.48046e-07	4.82162e-06	CARHR018350	AT1G17745
CARHR154040	3552.56	1.68409	0.330691	5.09264	3.53104e-07	4.87872e-06	CARHR154040	AT3G29320
CARHR060880	1357.97	1.6053	0.315429	5.08926	3.59456e-07	4.95665e-06	BBX27	AT1G68190
CARHR223120	73.3257	2.91487	0.572963	5.08736	3.63081e-07	5.00333e-06	CARHR223120	AT4G16620
CARHR090370	330.969	1.71107	0.336451	5.08564	3.6638e-07	5.04213e-06	ATCOX17	AT3G15352
CARHR092020	3183.64	1.3658	0.268589	5.08507	3.67486e-07	5.05403e-06	ATEBP	AT3G16770
CARHR004800	30.3187	3.28237	0.645714	5.08332	3.70892e-07	5.09296e-06	Pectinesterase	AT1G05310
CARHR085960	5663.75	1.50445	0.296107	5.08078	3.75888e-07	5.1526e-06	AT3G11410	AT3G11410
CARHR208160	1803.26	1.08845	0.214315	5.07877	3.79895e-07	5.20071e-06	Cysteine proteinase inhibitor	AT5G05110
CARHR028960	89.2098	2.65723	0.523388	5.07697	3.83495e-07	5.24311e-06	Protein of unknown function	AT1G29640
CARHR236830	339.605	1.09366	0.215539	5.07407	3.89397e-07	5.32032e-06	bhlh68	AT4G29100
CARHR080660	118.699	2.34631	0.462445	5.07371	3.90124e-07	5.32677e-06	unknown protein; Has 15 Blast hits to 15 proteins in 7 species: Archae - 0; Bacteria - 0; Metazoa - 0; Fungi - 0; Plants - 15; Viruses - 0; Other Eukaryotes - 0 (source: NCBI BLink)	AT3G06145
CARHR096470	861.673	1.59524	0.314911	5.06569	4.06922e-07	5.53079e-06	AtOCT4	AT3G20660
CARHR008680	919.195	1.23586	0.24423	5.06024	4.18723e-07	5.6801e-06	CARHR008680	AT1G08760
CARHR131680	598.858	1.59657	0.31613	5.05036	4.40975e-07	5.96259e-06	CARHR131680	AT2G37170
CARHR232160	11691.6	1.80391	0.357199	5.05015	4.41467e-07	5.96406e-06	CARHR232160	AT4G24780
CARHR037300	343.525	1.63442	0.323691	5.04931	4.43412e-07	5.98004e-06	Lysine/histidine transporter	AT1G47670
CARHR275910	607.086	1.7078	0.33845	5.04595	4.51273e-07	6.08213e-06	unknown protein; FUNCTIONS IN: molecular_function unknown; INVOLVED IN: biological_process unknown; LOCATED IN: chloroplast; EXPRESSED IN: 19 plant structures; EXPRESSED DURING: 13 growth stages; Has 60 Blast hits to 60 proteins in 24 species: Archae - 0; Bacteria - 14; Metazoa - 0; Fungi - 0; Plants - 45; Viruses - 0; Other Eukaryotes - 1 (source: NCBI BLink)	AT5G62140
CARHR195670	854.064	1.54724	0.307241	5.03592	4.75547e-07	6.38867e-06	CARHR195670	AT5G17520
CARHR241180	4135.75	1.46691	0.291649	5.0297	4.91249e-07	6.59537e-06	CARHR241180	AT4G33150
CARHR015230	3421.93	1.12944	0.224872	5.02259	5.09787e-07	6.83547e-06	ATPAP3	AT1G14700
CARHR066990	204.001	1.71478	0.341428	5.02238	5.10342e-07	6.83851e-06	CARHR066990	AT1G73880
CARHR224490	1206.81	1.51653	0.301991	5.02178	5.11951e-07	6.85568e-06	ATTPS5	AT4G17770
CARHR284180	135.126	2.50119	0.49944	5.00799	5.50028e-07	7.34673e-06	AT1G58340	AT1G58340
CARHR004420	435.529	1.52317	0.304443	5.00313	5.64067e-07	7.52943e-06	AtPFA-DSP1	AT1G05000
CARHR072100	1186.67	1.34789	0.269426	5.00282	5.64975e-07	7.53673e-06	CARHR072100	AT1G78610
CARHR241540	29.9484	3.32463	0.664615	5.00233	5.66411e-07	7.54921e-06	unknown protein; Has 25 Blast hits to 25 proteins in 9 species: Archae - 0; Bacteria - 0; Metazoa - 0; Fungi - 0; Plants - 25; Viruses - 0; Other Eukaryotes - 0 (source: NCBI BLink)	AT4G33467
CARHR028870	764.224	1.24993	0.250221	4.99529	5.87484e-07	7.82201e-06	HNH endonuclease	AT2G23840
CARHR034180	537.015	1.45478	0.291429	4.99188	5.97931e-07	7.95603e-06	Carboxymethylenebutenolidase-like protein	AT1G35420
CARHR187640	1286.53	1.02609	0.205731	4.98751	6.11639e-07	8.1229e-06	Esterase/lipase domain-containing protein	AT5G25770
CARHR260610	1280.95	1.11516	0.223671	4.98572	6.17312e-07	8.18782e-06	Oxidoreductase family protein	AT4G09670
CARHR113600	938.113	1.09111	0.219007	4.98208	6.29036e-07	8.32889e-06	CARHR113600	AT2G22420
CARHR023130	2373.94	1.99051	0.399568	4.98167	6.30378e-07	8.32937e-06	CARHR023130	AT1G22770
CARHR258130	414.171	1.51087	0.303639	4.97587	6.49544e-07	8.57176e-06	unknown protein; FUNCTIONS IN: molecular_function unknown; INVOLVED IN: response to oxidative stress; LOCATED IN: chloroplast; EXPRESSED IN: 22 plant structures; EXPRESSED DURING: 13 growth stages; Has 1807 Blast hits to 1807 proteins in 277 species: Archae - 0; Bacteria - 0; Metazoa - 736; Fungi - 347; Plants - 385; Viruses - 0; Other Eukaryotes - 339 (source: NCBI BLink)	AT5G50350
CARHR141620	2436.55	1.35682	0.272983	4.97037	6.68266e-07	8.79104e-06	CARHR141620	AT2G46340
CARHR010550	1044.97	1.38621	0.278998	4.96853	6.74636e-07	8.86367e-06	Protein of unknown function (DUF1336)	AT1G10410
CARHR175610	1782.57	1.71042	0.344442	4.96578	6.84247e-07	8.98429e-06	CARHR175610	AT5G46180
CARHR050400	92.641	2.81756	0.567526	4.96464	6.88287e-07	9.03166e-06	Protein of unknown function	AT1G61930
CARHR136310	4116.65	1.28045	0.257964	4.96369	6.91656e-07	9.06448e-06	CARHR136310	AT2G41220
CARHR064200	656.928	1.55633	0.313702	4.96118	7.00662e-07	9.17674e-06	ATPIN3	AT1G70940
CARHR053520	430.564	2.25254	0.454627	4.95469	7.24458e-07	9.47651e-06	Glutathione S-transferase	NA
CARHR181720	176.643	2.00862	0.4061	4.94612	7.57062e-07	9.8659e-06	Methyltransferase	AT5G42760
CARHR013660	615.232	1.01462	0.205201	4.9445	7.63393e-07	9.93601e-06	AT1G13280	AT1G13280
CARHR023560	712.892	1.21319	0.245404	4.94366	7.66706e-07	9.96951e-06	MLP-like protein 28	NA
CARHR261270	2025.82	1.18723	0.240235	4.94194	7.73491e-07	1.00424e-05	Cystinosin	AT5G40670
CARHR141480	86.952	2.2629	0.458627	4.93407	8.05339e-07	1.04429e-05	AtSLD2	AT2G46210
CARHR008060	346.336	1.85386	0.37574	4.93388	8.06118e-07	1.04465e-05	Amino acid transporter	AT1G08230
CARHR074810	1805.38	1.13789	0.230656	4.93329	8.08563e-07	1.04717e-05	CARHR074810	AT1G80440
CARHR227120	959.953	1.22743	0.249044	4.92855	8.28411e-07	1.0689e-05	Protein of unknown function (DUF1639)	AT4G20300
CARHR135590	361.827	1.78624	0.362907	4.92201	8.5658e-07	1.10388e-05	AT2G40475	AT2G40475
CARHR140960	559.689	1.19893	0.243664	4.92042	8.63578e-07	1.11221e-05	Armadillo/beta-catenin repeat family protein	AT2G45720
CARHR079500	322.957	2.68334	0.546247	4.91233	9.00022e-07	1.1558e-05	Sugar transporter like protein	NA
CARHR053900	732.212	1.34971	0.274778	4.91199	9.01581e-07	1.15687e-05	ATBCA6	AT1G58180
CARHR136970	260.242	1.23177	0.251138	4.90473	9.35543e-07	1.19699e-05	AT2G41880	AT2G41880
CARHR264370	588.825	1.52885	0.311712	4.9047	9.3571e-07	1.19699e-05	Hypersensitive induced response protein 4	AT5G51570
CARHR105450	399.649	2.2366	0.456414	4.90037	9.56583e-07	1.22219e-05	unknown protein; BEST Arabidopsis thaliana protein match is: unknown protein	AT2G15020
CARHR036680	18470.8	1.58009	0.322597	4.89803	9.68002e-07	1.23527e-05	CARHR036680	AT1G47128
CARHR082000	458.334	1.65333	0.337694	4.89595	9.78342e-07	1.24694e-05	Protein of unknown function (DUF506)	AT3G07350
CARHR025170	2495.05	1.62212	0.331535	4.89277	9.94262e-07	1.26646e-05	AT-EXP10	AT1G26770
CARHR079690	254.358	1.66999	0.34166	4.88787	1.01935e-06	1.29368e-05	CARHR079690	AT3G05345
CARHR270600	381.684	1.70755	0.349388	4.88727	1.02243e-06	1.2968e-05	CARHR270600	AT5G56860
CARHR011420	109.956	2.5329	0.518391	4.88608	1.02866e-06	1.30311e-05	BFN1	AT1G11190
CARHR094690	800.407	1.1385	0.233189	4.88232	1.04847e-06	1.325e-05	AREB2	AT3G19290
CARHR014330	1333.42	1.30893	0.268165	4.88104	1.05527e-06	1.33279e-05	CARHR014330	AT1G13960
CARHR262700	1364.03	1.51019	0.309589	4.87805	1.07139e-06	1.3515e-05	CARHR262700	AT5G39590
CARHR163710	136.534	2.37789	0.487621	4.87652	1.07972e-06	1.36119e-05	CARHR163710	AT3G53800
CARHR094770	122.381	1.79985	0.369425	4.87202	1.10463e-06	1.39176e-05	Filament-like plant protein	AT3G19370
CARHR224250	282.829	1.31993	0.270975	4.87103	1.1102e-06	1.39793e-05	AtG3Pp4	AT4G17550
CARHR016870	103.781	2.92193	0.600658	4.86455	1.14715e-06	1.44098e-05	BUS1	AT1G16410
CARHR232040	28.3658	2.68629	0.552713	4.86018	1.17277e-06	1.47228e-05	ATHB22	AT4G24660
CARHR278260	244.927	1.35031	0.278074	4.85593	1.19821e-06	1.50061e-05	CARHR278260	AT5G64330
CARHR160140	227.551	1.34907	0.277836	4.85565	1.19995e-06	1.50188e-05	CARHR160140	AT3G50630
CARHR157480	1367.27	1.33955	0.276132	4.8511	1.22781e-06	1.53399e-05	AtSWEET11	AT3G48740
CARHR084050	246.762	2.62168	0.540791	4.84786	1.24799e-06	1.55733e-05	APX2	AT3G09640
CARHR079490	488.821	1.9606	0.404648	4.8452	1.26484e-06	1.57648e-05	Sugar transporter like protein	AT3G05165
CARHR008120	1420.47	1.00626	0.208326	4.8302	1.36393e-06	1.69292e-05	ATP-dependent zinc metalloprotease FtsH	NA
CARHR142850	122.995	2.62137	0.543158	4.82616	1.39193e-06	1.72561e-05	ATMYB12	AT2G47460
CARHR136960	363.564	3.94313	0.817524	4.82325	1.41235e-06	1.74781e-05	AtREM4.2	AT2G41870
CARHR049080	557.436	1.94081	0.40279	4.8184	1.44711e-06	1.78659e-05	AtPMEI10	AT1G62760
CARHR182870	110.68	2.42806	0.504072	4.81688	1.45817e-06	1.79919e-05	ATSDI1	AT5G48850
CARHR133310	151.486	1.44889	0.300814	4.81657	1.46047e-06	1.80096e-05	Protein of unknown function (DUF567)	AT2G38640
CARHR119500	95.9148	2.83911	0.589473	4.81636	1.46203e-06	1.80181e-05	Unknown protein	NA
CARHR258500	439.448	2.12626	0.441906	4.81158	1.49745e-06	1.8422e-05	Retinol dehydrogenase	AT5G50130
CARHR010980	9092.33	1.65157	0.343263	4.81138	1.49893e-06	1.84295e-05	CARHR010980	AT1G10760
CARHR171770	27.2559	3.67557	0.76441	4.80837	1.52163e-06	1.86865e-05	ATPIP1	AT3G61430
CARHR135170	816.722	1.28092	0.266747	4.80199	1.57094e-06	1.92581e-05	CARHR135170	AT2G40150
CARHR197180	697.212	1.28992	0.268701	4.80057	1.58213e-06	1.93839e-05	CARHR197180	AT5G16120
CARHR090930	1213.63	1.9816	0.412941	4.79874	1.59664e-06	1.95501e-05	CARHR090930	AT3G15840
CARHR164570	26171.7	1.32766	0.276709	4.79803	1.6023e-06	1.9608e-05	ATNIT1	AT3G44310
CARHR250060	3625.59	1.3099	0.273092	4.79655	1.61418e-06	1.97418e-05	AtcathB3	AT4G01610
CARHR068260	1503.98	1.4894	0.310642	4.79459	1.63007e-06	1.99244e-05	Protein of unknown function (DUF581)	AT1G74940
CARHR172970	6777.99	1.17929	0.24618	4.79035	1.66488e-06	2.02787e-05	AT3G62700	AT3G62700
CARHR222320	2258.12	1.34773	0.283519	4.75359	1.99836e-06	2.41574e-05	ATGSTU27	AT3G43800
CARHR222260	354.741	2.01225	0.423367	4.75297	2.00447e-06	2.42172e-05	CARHR222260	AT4G15490
CARHR065010	2169.71	1.1375	0.239399	4.75148	2.01936e-06	2.43548e-05	CARHR065010	AT1G72160
CARHR018900	762.082	1.871	0.394054	4.74808	2.05352e-06	2.47383e-05	CARHR018900	AT1G18330
CARHR083950	596.005	1.19512	0.251985	4.74283	2.10755e-06	2.53015e-05	Pectate lyase family protein	AT3G09540
CARHR130200	9261.56	1.06642	0.22496	4.74048	2.13208e-06	2.55519e-05	BLH1	AT2G35940
CARHR271300	2253.73	1.11143	0.234453	4.74051	2.1318e-06	2.55519e-05	ATZFP2	AT5G57520
CARHR206750	976.352	1.37549	0.29042	4.73621	2.1775e-06	2.60813e-05	FUNCTIONS IN: molecular_function unknown; INVOLVED IN: biological_process unknown; LOCATED IN: mitochondrion; EXPRESSED IN: 22 plant structures; EXPRESSED DURING: 12 growth stages; BEST Arabidopsis thaliana protein match is: Polyketide cyclase/dehydrase and lipid transport superfamily protein	AT5G06440
CARHR064160	173.31	1.39599	0.294762	4.736	2.17974e-06	2.60867e-05	Polyketide cyclase/dehydrase and lipid transport superfamily protein	AT1G70870
CARHR294410	1572.01	1.06186	0.224377	4.73248	2.21796e-06	2.65051e-05	Phosphatidylinositol-specific phospholipase c	AT4G38690
CARHR192020	2345.86	1.54755	0.328042	4.71754	2.38711e-06	2.83964e-05	AT5G20830	AT5G20830
CARHR124870	232.837	1.3201	0.279959	4.71535	2.41297e-06	2.86714e-05	CARHR124870	AT2G31280
CARHR060550	425.416	1.30427	0.276614	4.71513	2.41553e-06	2.86854e-05	Phototropic-responsive NPH3 family protein	AT1G67900
CARHR224120	42.3147	2.91843	0.619366	4.71197	2.45335e-06	2.91015e-05	Palmitoyl protein thioesterase family protein	NA
CARHR083770	299.57	1.59978	0.339923	4.70631	2.52242e-06	2.99038e-05	MIP18 family protein FAM96B	NA
CARHR127300	553.45	1.10031	0.234152	4.69911	2.61292e-06	3.09064e-05	Leucine-rich repeat receptor-like protein kinase family protein	NA
CARHR201190	3057.26	1.07838	0.229694	4.69486	2.66787e-06	3.14851e-05	TIR-NBS-LRR class disease resistance protein	AT5G36930
CARHR140780	40.1547	2.78416	0.594239	4.68526	2.79606e-06	3.28864e-05	cytochrome P450	NA
CARHR001080	1178.78	1.40929	0.300909	4.68346	2.82076e-06	3.31396e-05	CARHR001080	AT1G01360
CARHR171090	566.96	1.54305	0.329536	4.6825	2.83399e-06	3.32576e-05	CARHR171090	AT3G60690
CARHR265570	304.995	1.7777	0.379888	4.67954	2.8752e-06	3.37033e-05	B2	AT5G52570
CARHR193500	4227.28	1.14667	0.245345	4.67369	2.95837e-06	3.45812e-05	Cinnamoyl-CoA reductase	NA
CARHR173360	485.866	1.9895	0.42596	4.67062	3.00299e-06	3.50047e-05	CARHR173360	AT3G63060
CARHR281320	354.728	1.77573	0.380192	4.67062	3.0029e-06	3.50047e-05	ATDI8	AT5G66400
CARHR031160	337.42	1.4089	0.301857	4.66743	3.04992e-06	3.54923e-05	CARHR031160	AT1G31820
CARHR062910	2735.58	1.58677	0.339988	4.66714	3.05422e-06	3.55225e-05	AT1G69830	AT1G69830
CARHR070070	7077.65	1.16403	0.249659	4.66248	3.12422e-06	3.62357e-05	CARHR070070	AT1G76520
CARHR065550	328.439	1.21708	0.261129	4.66083	3.14943e-06	3.64876e-05	CARHR065550	AT1G72630
CARHR257130	217.003	1.30138	0.279467	4.65666	3.21381e-06	3.72128e-05	NAD(P)-binding Rossmann-fold superfamily protein	AT5G51030
CARHR278980	65.6728	2.01634	0.433417	4.65219	3.28425e-06	3.79233e-05	AT5G65070	AT5G65070
CARHR241290	740.262	1.5354	0.330559	4.64485	3.40315e-06	3.92528e-05	CARHR241290	AT4G33240
CARHR022500	27.5911	3.5855	0.772557	4.64108	3.46587e-06	3.99542e-05	CARHR022500	AT1G22150
CARHR184430	2299.61	1.01883	0.219623	4.63898	3.50135e-06	4.03409e-05	Protein of unknown function (DUF1350)	AT5G47860
CARHR191650	217.391	1.3477	0.29061	4.63747	3.52701e-06	4.0583e-05	ATCKX5	AT5G21482
CARHR128720	406.197	1.09662	0.236603	4.63484	3.57219e-06	4.10212e-05	CARHR128720	AT2G34620
CARHR136150	475.805	1.4087	0.303992	4.63402	3.58633e-06	4.1161e-05	Methyltransferase-like	AT2G41040
CARHR031890	718.157	1.16918	0.252355	4.63307	3.60279e-06	4.13045e-05	CARHR031890	AT1G32440
CARHR249210	595.598	1.22259	0.26388	4.63314	3.60162e-06	4.13045e-05	CARHR249210	AT4G01080
CARHR097850	191.602	1.7353	0.374674	4.6315	3.63017e-06	4.15956e-05	BBX31	AT3G21890
CARHR147810	445.453	1.51532	0.327441	4.62777	3.6963e-06	4.23068e-05	ATICE1	AT3G26744
CARHR163320	12513.1	1.4503	0.313406	4.62754	3.70027e-06	4.2329e-05	AtPIP2;1	AT3G53420
CARHR208550	1642.33	1.4071	0.30433	4.6236	3.77143e-06	4.30959e-05	AT5G04740	AT5G04740
CARHR254810	6497.99	1.63474	0.353757	4.62109	3.81737e-06	4.35493e-05	ATGPX6	AT4G11600
CARHR205390	100.431	1.56003	0.338152	4.61342	3.96101e-06	4.5114e-05	unknown protein; BEST Arabidopsis thaliana protein match is: unknown protein	AT5G07790
CARHR123620	210.269	1.99502	0.432609	4.61159	3.99597e-06	4.54874e-05	Nodulin-like / Major Facilitator Superfamily protein	AT2G30300
CARHR133820	3227.71	1.12237	0.243396	4.6113	4.0015e-06	4.55255e-05	AT2G39050	AT2G39050
CARHR229130	1744.75	1.13682	0.247238	4.59809	4.26381e-06	4.82993e-05	CARHR229130	AT4G22240
CARHR222390	505.662	1.16586	0.253643	4.59647	4.29715e-06	4.86506e-05	Unknown protein	NA
CARHR077530	385.227	1.30178	0.283432	4.59293	4.37068e-06	4.94294e-05	CARHR077530	AT3G03520
CARHR070770	254.648	1.1275	0.245577	4.59124	4.40628e-06	4.97512e-05	Kinase family protein	AT1G77280
CARHR127310	287.634	1.9749	0.430388	4.58864	4.46143e-06	5.03195e-05	CARHR127310	AT2G33310
CARHR085410	292.59	1.00877	0.22013	4.5826	4.59225e-06	5.16553e-05	Hydrolase	AT3G10840
CARHR252770	2548.94	1.00075	0.218404	4.5821	4.60319e-06	5.17506e-05	ABCI8	AT4G04770
CARHR219630	533.384	1.59073	0.347828	4.57331	4.80077e-06	5.37403e-05	cytochrome P450	NA
CARHR065760	598.046	1.90281	0.416293	4.57084	4.85772e-06	5.43196e-05	Cytochrome P450	NA
CARHR266860	157.055	2.90339	0.635229	4.57062	4.86285e-06	5.43478e-05	CARHR266860	AT5G53730
CARHR006070	6041.78	1.46737	0.321158	4.56901	4.90032e-06	5.4708e-05	ACD32.1	AT1G06460
CARHR213540	4359.24	1.23166	0.269612	4.56826	4.91801e-06	5.48468e-05	ATCLC-A	AT5G40890
CARHR014300	9852.81	1.13733	0.249062	4.56643	4.96099e-06	5.52671e-05	Involved in response to salt stress. Knockout mutants are hypersensitive to salt stress	AT1G13930
CARHR179590	1332.08	1.17398	0.257112	4.56601	4.97095e-06	5.53485e-05	AT5G43850	AT5G43850
CARHR132290	181.938	1.52305	0.333795	4.56285	5.04644e-06	5.60993e-05	AT2G37300	AT2G37300
CARHR216510	64.0245	1.97975	0.434113	4.56045	5.10453e-06	5.66662e-05	CARHR216510	AT5G36220
CARHR265650	273.098	1.19568	0.262463	4.55563	5.2228e-06	5.77524e-05	CARHR265650	AT5G52660
CARHR285320	1443.57	1.21271	0.266384	4.55247	5.30189e-06	5.85339e-05	CARHR285320	AT5G59220
CARHR091490	189.138	1.23262	0.270835	4.55119	5.33424e-06	5.87978e-05	Ethylene-responsive transcription factor 1	AT3G16280
CARHR102210	2737.65	1.0881	0.239147	4.54994	5.36609e-06	5.90763e-05	CARHR102210	AT2G04350
CARHR018730	108.543	1.43395	0.315213	4.54914	5.38663e-06	5.92189e-05	GCK domain-containing protein	NA
CARHR027780	2092.34	1.49746	0.329401	4.54601	5.46723e-06	6.00417e-05	AT1G28290	AT1G28290
CARHR100010	2070.1	1.25873	0.276955	4.54489	5.49635e-06	6.03298e-05	ABC1 family protein	AT3G24190
CARHR009010	840.938	1.1582	0.25509	4.54035	5.61615e-06	6.158e-05	At-SR30	AT1G09140
CARHR233670	41.7976	2.4104	0.531426	4.53572	5.74062e-06	6.28457e-05	CARHR233670	AT4G26150
CARHR128780	2054.6	1.42114	0.31338	4.53488	5.76371e-06	6.30635e-05	AT2G34660	AT2G34660
CARHR270170	556.733	1.15269	0.254259	4.53351	5.80109e-06	6.34081e-05	unknown protein; BEST Arabidopsis thaliana protein match is: unknown protein	AT5G56520
CARHR007060	1290.21	1.24675	0.275164	4.53092	5.87261e-06	6.41561e-05	CARHR007060	AT1G07350
CARHR060370	6445.98	1.66479	0.367533	4.52965	5.90823e-06	6.45115e-05	Pectate lyase family protein	AT1G67750
CARHR235430	1035.26	1.17502	0.259491	4.52819	5.94899e-06	6.48548e-05	Rhodanese/Cell cycle control phosphatase superfamily protein	AT4G27700
CARHR055650	104.383	1.95902	0.433076	4.5235	6.08253e-06	6.61381e-05	unknown protein; Has 35333 Blast hits to 34131 proteins in 2444 species: Archae - 798; Bacteria - 22429; Metazoa - 974; Fungi - 991; Plants - 531; Viruses - 0; Other Eukaryotes - 9610 (source: NCBI BLink)	NA
CARHR243900	1912.02	1.06197	0.234897	4.521	6.15468e-06	6.68529e-05	CARHR243900	AT4G35560
CARHR144180	204.46	2.22872	0.493038	4.52038	6.17286e-06	6.70155e-05	Plant invertase/pectin methylesterase inhibitor superfamily protein	AT2G01610
CARHR127840	1344.09	1.01473	0.224828	4.51336	6.38097e-06	6.9131e-05	ATUBC24	AT2G33770
CARHR241120	2536.05	1.37326	0.304379	4.51169	6.43137e-06	6.96049e-05	AT4G33090	AT4G33090
CARHR034560	12495.5	1.02486	0.227231	4.51023	6.47585e-06	7.00136e-05	ANNAT1	AT1G35720
CARHR289990	256.612	1.19531	0.265128	4.5084	6.53169e-06	7.05443e-05	unknown protein; Has 36 Blast hits to 36 proteins in 12 species: Archae - 0; Bacteria - 0; Metazoa - 0; Fungi - 0; Plants - 36; Viruses - 0; Other Eukaryotes - 0 (source: NCBI BLink)	AT4G15563
CARHR260260	321.599	1.66889	0.370963	4.49881	6.83363e-06	7.3419e-05	Bifunctional inhibitor/lipid-transfer protein/seed storage 2S albumin-like protein	NA
CARHR205360	633.746	1.12275	0.249873	4.49329	7.01316e-06	7.51996e-05	Plant calmodulin-binding protein-related	AT5G07820
CARHR233060	680.957	1.41204	0.31455	4.48909	7.15288e-06	7.66191e-05	ATDTX35	AT4G25640
CARHR248190	374.319	1.20225	0.267869	4.48823	7.18189e-06	7.68904e-05	ATHAM3	AT4G00150
CARHR172320	812.721	1.11771	0.249072	4.4875	7.20647e-06	7.7114e-05	Kinase family protein	AT3G61960
CARHR121080	1988.02	1.34176	0.29921	4.48433	7.31435e-06	7.80802e-05	AtSOD2	AT2G28190
CARHR287540	443.262	1.01363	0.226333	4.47849	7.51733e-06	8.01528e-05	Peptidoglycan-binding LysM domain-containing protein	AT1G55000
CARHR036060	377.646	2.21119	0.494031	4.4758	7.61251e-06	8.10345e-05	CARHR036060	AT1G44800
CARHR258820	1218.79	2.03757	0.455249	4.47572	7.61554e-06	8.10345e-05	Non-lysosomal glucosylceramidase	AT5G49900
CARHR067730	52.8169	2.32694	0.520081	4.4742	7.66991e-06	8.15715e-05	unknown protein; LOCATED IN: endomembrane system; Has 9 Blast hits to 9 proteins in 4 species: Archae - 0; Bacteria - 0; Metazoa - 0; Fungi - 0; Plants - 9; Viruses - 0; Other Eukaryotes - 0 (source: NCBI BLink)	AT1G74458
CARHR114940	988.487	1.13699	0.254196	4.47289	7.71691e-06	8.19149e-05	CARHR114940	AT2G26170
CARHR190850	741.845	1.2122	0.271223	4.46939	7.8442e-06	8.31286e-05	ATCSLA02	AT5G22740
CARHR230970	1638.95	3.69666	0.827293	4.46838	7.88134e-06	8.34375e-05	CARHR230970	AT4G23600
CARHR190520	240.411	2.23161	0.499524	4.46747	7.91485e-06	8.37498e-05	CARHR190520	AT5G23020
CARHR093150	5893.43	1.22176	0.273503	4.46709	7.92914e-06	8.38585e-05	Protein of unknown function (DUF760)	AT3G17800
CARHR268120	25134.8	1.28737	0.288268	4.46586	7.97478e-06	8.42558e-05	CARHR268120	AT5G54770
CARHR210900	2024.43	1.11223	0.249205	4.46311	8.07794e-06	8.51733e-05	HSP20-like chaperones superfamily protein	AT5G02480
CARHR026380	119.139	1.91532	0.429278	4.46173	8.13018e-06	8.56809e-05	Caffeoyl-CoA O-methyltransferase	NA
CARHR164340	1082.35	1.16496	0.261304	4.45826	8.26258e-06	8.69883e-05	Beta-galactosidase	AT3G54440
CARHR264450	89.7811	1.7869	0.401383	4.45186	8.51299e-06	8.94893e-05	Protein of unknown function (DUF668)	AT5G51670
CARHR254150	489.33	1.09026	0.244916	4.45158	8.52417e-06	8.95617e-05	AT hook motif DNA-binding family protein	NA
CARHR090870	622.704	1.26856	0.285178	4.44831	8.65481e-06	9.08885e-05	unknown protein; BEST Arabidopsis thaliana protein match is: unknown protein	AT3G15780
CARHR213790	85.9682	1.85031	0.416205	4.44567	8.76185e-06	9.19202e-05	Domain of unknown function (DUF23)	AT5G40720
CARHR275390	2972.36	2.0622	0.464032	4.44409	8.82634e-06	9.25502e-05	CARHR275390	AT5G61600
CARHR245730	810.343	1.0499	0.236635	4.43678	9.13165e-06	9.55596e-05	CARHR245730	AT4G37330
CARHR092930	133.471	1.34628	0.303459	4.43647	9.14481e-06	9.56494e-05	ATRBL10	AT3G17611
CARHR149680	3571.64	1.13725	0.256368	4.43599	9.16502e-06	9.58128e-05	CARHR149680	AT3G28050
CARHR141890	1071.63	1.50288	0.338858	4.43514	9.20132e-06	9.6096e-05	At2g46550-like protein	AT2G46550
CARHR188530	306.866	1.90594	0.429732	4.43519	9.19897e-06	9.6096e-05	CARHR188530	AT5G24910
CARHR139150	482.284	1.16801	0.263623	4.43061	9.39656e-06	9.7988e-05	AtITPK4	AT2G43980
CARHR007180	3444.96	1.16167	0.26235	4.42794	9.5136e-06	9.90888e-05	NAD(P)-binding Rossmann-fold superfamily protein	AT1G07440
CARHR021800	3044.04	1.06225	0.2399	4.42788	9.51636e-06	9.90888e-05	CARHR021800	AT1G21410
CARHR112540	1179.75	3.19805	0.724835	4.4121	1.02372e-05	0.000106171	AT2G21590	AT2G21590
CARHR040550	850.542	1.33086	0.302056	4.40599	1.053e-05	0.000108991	Calcium-dependent lipid-binding domain-containing protein	AT1G50570
CARHR285710	105.449	1.74083	0.395304	4.40377	1.06384e-05	0.000110004	unknown protein; FUNCTIONS IN: molecular_function unknown; INVOLVED IN: biological_process unknown; LOCATED IN: endomembrane system; EXPRESSED IN: 23 plant structures; EXPRESSED DURING: 13 growth stages; Has 1807 Blast hits to 1807 proteins in 277 species: Archae - 0; Bacteria - 0; Metazoa - 736; Fungi - 347; Plants - 385; Viruses - 0; Other Eukaryotes - 339 (source: NCBI BLink)	AT5G59350
CARHR181460	397.181	1.17886	0.267799	4.40203	1.07245e-05	0.000110839	AtIP5	AT5G42810
CARHR132040	818.403	1.09359	0.248466	4.40136	1.07575e-05	0.000111125	CARHR132040	AT2G37570
CARHR276510	415.433	1.96194	0.446237	4.39664	1.09938e-05	0.000113398	Integral membrane HPP family protein	AT5G62720
CARHR033960	48.8359	2.237	0.509903	4.38712	1.14864e-05	0.000118129	Zinc finger protein	NA
CARHR032120	275.286	1.60355	0.365899	4.38251	1.17322e-05	0.00012042	SBP (S-ribonuclease binding protein) family protein	AT1G32740
CARHR048120	42.9053	2.20479	0.503553	4.37846	1.19519e-05	0.000122374	Remorin family protein	AT1G63295
CARHR018880	28.2929	3.02211	0.690366	4.37754	1.20025e-05	0.000122832	Endo-1	AT1G18310
CARHR183130	199.437	1.53425	0.350595	4.37612	1.20811e-05	0.000123575	Pentatricopeptide repeat-containing protein	AT5G48730
CARHR027720	56.6155	2.75475	0.629949	4.37296	1.22571e-05	0.00012513	ATPUP1	AT1G28230
CARHR188800	29.9176	2.98297	0.682429	4.37111	1.23617e-05	0.000126075	CARHR188800	AT5G24660
CARHR053640	493.064	1.03625	0.23716	4.36941	1.24584e-05	0.000126999	Phosphoglycerate mutase-like protein	AT1G58280
CARHR069670	403.075	1.22599	0.281057	4.36206	1.28842e-05	0.000130829	AT1G76130	AT1G76130
CARHR276230	195.581	1.33249	0.305695	4.35888	1.30731e-05	0.000132425	CARHR276230	AT5G62430
CARHR172200	171.311	1.2995	0.298422	4.35458	1.33322e-05	0.000134919	P-loop containing nucleoside triphosphate hydrolases superfamily protein	NA
CARHR240130	1317.16	1.32823	0.305285	4.35079	1.35649e-05	0.000136875	CARHR240130	AT4G32250
CARHR236550	1291.47	1.02854	0.236536	4.34835	1.37166e-05	0.000138339	CARHR236550	AT4G28760
CARHR239650	1091.26	1.34812	0.310116	4.34715	1.37918e-05	0.00013903	CARHR239650	AT4G31750
CARHR138590	496.068	1.35478	0.311743	4.34581	1.3876e-05	0.000139812	CARHR138590	AT2G43500
CARHR271970	170.758	1.65465	0.380779	4.34545	1.38991e-05	0.000139977	Formin-like protein 13	AT5G58160
CARHR157800	1453.96	1.25609	0.289438	4.33974	1.42654e-05	0.000142839	Coenzyme A synthetase-like protein	NA
CARHR063920	316.764	1.2676	0.29228	4.33693	1.44484e-05	0.000144298	Caleosin-related family protein	NA
CARHR014340	18.8211	3.091	0.712903	4.3358	1.45233e-05	0.000144935	Protein of unknown function (DUF1336)	AT1G13970
CARHR271880	1423.19	1.50593	0.347423	4.33459	1.46035e-05	0.000145596	ATTIL	AT5G58070
CARHR179110	78.6586	1.80871	0.417426	4.333	1.47094e-05	0.000146582	AtIDD8	AT5G44160
CARHR087700	2190.98	1.37901	0.318663	4.32747	1.50829e-05	0.00015016	ATSERAT2;2	AT3G13110
CARHR032080	151.065	1.76988	0.409015	4.32719	1.51025e-05	0.000150212	unknown protein; FUNCTIONS IN: molecular_function unknown; INVOLVED IN: biological_process unknown; LOCATED IN: plasma membrane; EXPRESSED IN: 21 plant structures; EXPRESSED DURING: 11 growth stages; BEST Arabidopsis thaliana protein match is: unknown protein	AT1G32690
CARHR196540	2669.94	1.24528	0.288089	4.32257	1.54222e-05	0.000153246	Chaperone protein dnaJ	AT5G16650
CARHR064310	233.018	1.91722	0.443982	4.31825	1.57274e-05	0.000155907	U-box domain-containing protein 10	NA
CARHR285590	503.272	1.5727	0.364248	4.31767	1.57688e-05	0.000156169	CARHR285590	AT5G59030
CARHR007390	850.123	3.34954	0.776894	4.31145	1.6219e-05	0.000160323	ATMT1	AT1G07600
CARHR193950	12.8232	3.45964	0.802424	4.31148	1.62164e-05	0.000160323	ATIPT5	AT5G19040
CARHR139000	563.105	1.5588	0.362034	4.30566	1.66486e-05	0.000164259	ATSAGT1	AT2G43820
CARHR235080	311.104	1.42938	0.331987	4.30553	1.66588e-05	0.000164283	ANAC72	AT4G27410
CARHR152430	32.8438	2.61228	0.608112	4.29573	1.74122e-05	0.000171227	NHL domain-containing protein	NA
CARHR020920	91.4537	1.98856	0.463881	4.28679	1.81274e-05	0.000177425	CARHR020920	AT1G20470
CARHR036440	390.167	1.69867	0.396298	4.28634	1.81644e-05	0.000177619	AREB1	AT1G45249
CARHR193030	875.847	1.04474	0.243778	4.28561	1.8224e-05	0.000178119	Hydrolase	AT5G19850
CARHR247000	253.217	1.14919	0.26817	4.28532	1.82474e-05	0.000178264	VQ motif-containing protein	AT4G39720
CARHR028720	3470.31	1.66208	0.387939	4.28439	1.83241e-05	0.00017893	CARHR028720	AT1G29390
CARHR057120	198.703	1.09655	0.256164	4.28066	1.86338e-05	0.0001817	CARHR057120	AT1G65470
CARHR077470	938.591	1.54696	0.361484	4.27947	1.87343e-05	0.000182466	CARHR077470	AT3G03450
CARHR018470	333.311	1.07779	0.251977	4.27733	1.89146e-05	0.000184094	ATEGY3	AT1G17870
CARHR042840	31.6918	3.40136	0.795372	4.27644	1.89905e-05	0.000184709	Acyl-protein thioesterase	AT1G52700
CARHR152030	514.101	1.51408	0.354587	4.26997	1.95502e-05	0.000189749	AIG2 protein-like	AT3G28950
CARHR043100	3349.61	1.04088	0.243832	4.26884	1.96494e-05	0.000190534	AT1G52880	AT1G52880
CARHR219160	3572.94	1.05558	0.24762	4.2629	2.01792e-05	0.000195128	unknown protein; BEST Arabidopsis thaliana protein match is: unknown protein	AT4G13530
CARHR108690	395.614	1.45335	0.341111	4.26065	2.03838e-05	0.000196924	ATMPK7	AT2G18170
CARHR092380	68.7311	2.54749	0.598172	4.25879	2.0554e-05	0.000198476	Pectinesterase inhibitor	AT3G17130
CARHR157810	1680.07	1.78253	0.41899	4.25436	2.09645e-05	0.00020216	AT3G48990	AT3G48990
CARHR162650	18.0712	3.12541	0.734657	4.25424	2.09761e-05	0.000202178	CARHR162650	AT3G52770
CARHR063870	189.38	2.11405	0.498094	4.24428	2.19301e-05	0.000210983	Octicosapeptide/Phox/Bem1p domain-containing protein kinase	AT1G70640
CARHR044700	179.74	2.06458	0.486735	4.2417	2.21835e-05	0.000212931	AtIDD7	AT1G55110
CARHR117360	1185.19	1.29769	0.306231	4.23762	2.25906e-05	0.000216342	N-methyl-L-tryptophan oxidase	AT2G24580
CARHR079190	3214.13	1.08606	0.256856	4.22827	2.35496e-05	0.000224897	ATWNK1	AT3G04910
CARHR253810	2264.83	1.26808	0.299913	4.22818	2.35594e-05	0.000224897	CARHR253810	AT4G12390
CARHR071090	282.172	1.70241	0.403628	4.21778	2.4672e-05	0.000234552	CARHR071090	AT1G77580
CARHR003570	1126.39	1.12947	0.26788	4.21634	2.48296e-05	0.000235729	CARHR003570	AT1G04240
CARHR224390	269.425	1.29838	0.308439	4.20951	2.55926e-05	0.000242202	Protein of unknown function (DUF581)	AT4G17670
CARHR209320	52.3844	1.98149	0.470937	4.20754	2.58163e-05	0.000243986	CARHR209320	AT5G03960
CARHR028730	3858.56	1.01606	0.241504	4.20722	2.58531e-05	0.000244196	AT1G29400	AT1G29400
CARHR184820	1818.15	1.28761	0.306186	4.20533	2.60707e-05	0.000245945	Protein of unknown function (DUF607)	AT2G23790
CARHR107520	72.4209	1.85266	0.440834	4.20263	2.63832e-05	0.000248445	ATMSRB4	AT4G04810
CARHR138900	1487.73	1.08475	0.258327	4.19912	2.67952e-05	0.00025187	AtSSI2	AT2G43710
CARHR016050	2887.27	1.14084	0.271844	4.19667	2.70863e-05	0.000254263	ADP	NA
CARHR100440	216.869	1.07462	0.256079	4.19642	2.71162e-05	0.000254315	CARHR100440	AT3G24340
CARHR040430	59.8928	2.00022	0.47705	4.19289	2.75425e-05	0.000258081	CARHR040430	AT1G50420
CARHR222200	3161.05	1.37863	0.328934	4.1912	2.77487e-05	0.00025978	CARHR222200	AT4G15440
CARHR215290	1028.99	1.13388	0.271053	4.18324	2.87386e-05	0.000268686	Maleylacetoacetate isomerase/glutathione S-transferase	NA
CARHR032430	848.104	1.28019	0.306933	4.17092	3.03375e-05	0.000282874	MATE efflux family protein	AT1G33110
CARHR192990	103.465	2.32239	0.556981	4.16961	3.05124e-05	0.000284378	unknown protein; FUNCTIONS IN: molecular_function unknown; INVOLVED IN: response to oxidative stress; LOCATED IN: endomembrane system; EXPRESSED IN: 21 plant structures; EXPRESSED DURING: 13 growth stages; BEST Arabidopsis thaliana protein match is: unknown protein	AT5G19875
CARHR224990	1833.82	1.0919	0.262229	4.16391	3.12849e-05	0.000290541	ATSS4	AT4G18240
CARHR006950	2643.97	1.08919	0.261782	4.16067	3.17321e-05	0.00029417	CARHR006950	AT1G07230
CARHR166020	1205.02	1.67602	0.402947	4.1594	3.19078e-05	0.000295668	CARHR166020	AT3G55940
CARHR229690	1739.01	1.01139	0.243242	4.15797	3.2109e-05	0.000297255	sterol C4-methyl oxidase 1-2	NA
CARHR063450	503.785	1.09573	0.263597	4.15684	3.22677e-05	0.00029834	CARHR063450	AT1G70310
CARHR262080	64.974	1.98134	0.476672	4.15661	3.22998e-05	0.000298505	Pathogenesis-related thaumatin superfamily protein	AT5G40020
CARHR271670	1501.65	1.03545	0.249631	4.14793	3.35489e-05	0.000309364	CARHR271670	AT5G57900
CARHR051390	1670.88	1.06729	0.257349	4.14725	3.365e-05	0.000310159	Lysine ketoglutarate reductase trans-splicing related 1	AT1G61240
CARHR116480	333.623	1.10383	0.266187	4.14684	3.37095e-05	0.000310571	AT2G25180	AT2G25180
CARHR036160	259.544	1.10629	0.26682	4.14618	3.38071e-05	0.000311332	SNARE associated Golgi protein family	AT1G44960
CARHR108540	1098.8	1.4059	0.339104	4.14592	3.38448e-05	0.000311542	CARHR108540	AT2G18050
CARHR016480	1404.56	1.20228	0.29006	4.14493	3.39918e-05	0.000312482	CARHR016480	AT1G15980
CARHR064080	1642.57	1.5895	0.383652	4.14308	3.42677e-05	0.000314603	Phosphoglucosamine mutase	AT1G70820
CARHR261200	263.568	1.0279	0.248188	4.14162	3.44857e-05	0.000316187	Unknown protein	NA
CARHR186970	178.357	1.58572	0.383458	4.13531	3.54471e-05	0.000324006	unknown protein; FUNCTIONS IN: molecular_function unknown; INVOLVED IN: biological_process unknown; LOCATED IN: cellular_component unknown; Has 30201 Blast hits to 17322 proteins in 780 species: Archae - 12; Bacteria - 1396; Metazoa - 17338; Fungi - 3422; Plants - 5037; Viruses - 0; Other Eukaryotes - 2996 (source: NCBI BLink)	NA
CARHR283660	336.243	1.58808	0.384356	4.13179	3.59948e-05	0.000328478	Heat shock protein 81-4	NA
CARHR124830	79.28	1.47483	0.357071	4.13036	3.62192e-05	0.00033034	ATERF15	AT2G31230
CARHR226880	997.899	1.01282	0.245252	4.12971	3.63221e-05	0.000331134	AT4G20070	AT4G20070
CARHR187720	11813	1.23251	0.298463	4.12953	3.63498e-05	0.000331241	ATRD22	AT5G25610
CARHR266930	415.639	1.29145	0.313187	4.12358	3.73033e-05	0.000338748	RING finger protein 5	NA
CARHR043730	1145.83	1.307	0.317032	4.12262	3.74583e-05	0.000339712	ATMUM4	AT1G53500
CARHR243150	215.685	1.64657	0.401115	4.10497	4.04367e-05	0.000364192	AT4G34860	AT4G34860
CARHR143930	348.336	1.32322	0.322393	4.10437	4.0542e-05	0.000364983	Auxin efflux carrier family protein	NA
CARHR253420	1551.23	1.48388	0.361642	4.10317	4.07524e-05	0.000366561	CARHR253420	AT4G04020
CARHR110020	328.675	1.06048	0.258492	4.10256	4.08607e-05	0.000367369	CARHR110020	AT2G19580
CARHR260030	109.506	1.31208	0.320037	4.09979	4.13523e-05	0.000371477	Glutamine synthetase	NA
CARHR069190	92.08	2.06693	0.504626	4.09596	4.20426e-05	0.000376544	unknown protein; Has 6 Blast hits to 5 proteins in 2 species: Archae - 0; Bacteria - 0; Metazoa - 0; Fungi - 0; Plants - 6; Viruses - 0; Other Eukaryotes - 0 (source: NCBI BLink)	NA
CARHR044810	356.368	1.83156	0.447178	4.09583	4.20665e-05	0.000376596	Kinase family protein	AT1G55200
CARHR199640	2623.27	1.11156	0.271478	4.09447	4.23129e-05	0.000378478	CARHR199640	AT5G13800
CARHR103910	117.114	1.58999	0.388605	4.09154	4.28517e-05	0.000382949	unknown protein; Has 1807 Blast hits to 1807 proteins in 277 species: Archae - 0; Bacteria - 0; Metazoa - 736; Fungi - 347; Plants - 385; Viruses - 0; Other Eukaryotes - 339 (source: NCBI BLink)	NA
CARHR162610	397.837	1.07998	0.264103	4.08924	4.32783e-05	0.000386451	BIC1	AT3G52740
CARHR102590	64.6552	2.16795	0.530249	4.08855	4.34082e-05	0.000387445	Ankyrin repeat-containing protein	NA
CARHR281180	677.205	1.11944	0.274023	4.08522	4.40357e-05	0.000392542	Phototropic-responsive NPH3 family protein	AT5G66560
CARHR244140	38.44	1.92005	0.470967	4.07682	4.56556e-05	0.000405596	CARHR244140	AT4G35783
CARHR021990	1425.72	1.04733	0.256925	4.07642	4.57353e-05	0.000405959	ATNADK2	AT1G21640
CARHR128400	145.577	2.26671	0.556051	4.07643	4.57319e-05	0.000405959	Protein of unknown function	AT2G34340
CARHR218160	593.884	1.1003	0.270046	4.0745	4.61136e-05	0.000409143	Hydrolase	AT4G12830
CARHR118370	10.6437	3.39898	0.834518	4.07298	4.64151e-05	0.000411468	CARHR118370	AT2G26420
CARHR220730	782.536	1.17978	0.289749	4.07174	4.66635e-05	0.000413319	ATCFM3B	AT4G14510
CARHR023990	248.718	1.12414	0.276224	4.06966	4.70809e-05	0.00041666	Domain of unknown function (DUF220)	AT1G23560
CARHR091570	21.0326	3.19695	0.786127	4.06671	4.76807e-05	0.000421435	AT3G16360	AT3G16360
CARHR072940	1875.6	1.36421	0.336028	4.05983	4.91091e-05	0.000433321	CARHR072940	AT1G79270
CARHR210890	617.965	2.13147	0.525466	4.05635	4.98462e-05	0.000438348	AtHsp70-2	AT5G02490
CARHR146610	111.087	1.62603	0.401088	4.05405	5.03377e-05	0.000442112	AT3G25620	AT3G25620
CARHR086240	234.707	1.40198	0.346022	4.05172	5.0842e-05	0.000445604	unknown protein; BEST Arabidopsis thaliana protein match is: unknown protein	AT3G11690
CARHR179560	949.467	1.38094	0.341002	4.04967	5.12901e-05	0.000448966	CARHR179560	AT5G43870
CARHR185890	474.844	1.11636	0.276334	4.03988	5.34778e-05	0.000466648	Zim17-type zinc finger protein	AT5G27280
CARHR140820	80.4306	1.96429	0.48634	4.03893	5.36956e-05	0.000468255	Acetyl esterase	AT2G45600
CARHR090740	301.678	1.74558	0.432457	4.03642	5.42728e-05	0.000471909	Acyl-protein thioesterase	AT3G15650
CARHR002620	1332.97	1.12474	0.278706	4.03558	5.44673e-05	0.000473009	AtBE2	AT1G03310
CARHR076460	3870.49	3.12238	0.77412	4.03346	5.4962e-05	0.000476512	AT3G02480	AT3G02480
CARHR229090	1639.4	1.28392	0.318331	4.03329	5.50022e-05	0.000476663	AKT2/3	AT4G22200
CARHR252910	213.411	1.39224	0.346131	4.02229	5.76347e-05	0.000497412	ATG8B	AT4G04620
CARHR197340	2385.22	3.21631	0.80019	4.01943	5.83392e-05	0.000502869	Unknown protein	NA
CARHR027750	511.875	1.01074	0.251774	4.01446	5.95808e-05	0.000511459	Telomerase-binding protein EST1A	AT1G28260
CARHR182620	115.578	2.15973	0.538545	4.01031	6.06394e-05	0.000519478	Protein of unknown function (DUF581)	AT5G49120
CARHR132370	6388.06	1.50079	0.37446	4.00789	6.12649e-05	0.000523977	RNA binding protein	AT2G37220
CARHR187810	8339.31	1.20342	0.300515	4.00453	6.21418e-05	0.000529882	RING finger and CHY zinc finger domain-containing protein	AT5G25560
CARHR199140	244.999	1.60411	0.400582	4.00444	6.21645e-05	0.000529882	ATIMD1	AT5G14200
CARHR271580	101.639	2.03026	0.506988	4.00456	6.21325e-05	0.000529882	HXXXD-type acyl-transferase family protein	AT5G57840
CARHR294570	1253.25	1.23118	0.307459	4.00437	6.21837e-05	0.000529882	AtTic55	AT2G24820
CARHR258140	20.4152	2.94233	0.735012	4.0031	6.25174e-05	0.00053229	AT5G50360	AT5G50360
CARHR271480	279.767	1.02037	0.255291	3.99687	6.41846e-05	0.000545373	CARHR271480	AT5G57740
CARHR197870	1369.19	1.13209	0.283285	3.99631	6.4337e-05	0.000546368	AT5G15450	AT5G15450
CARHR097710	220.937	1.54236	0.386038	3.99537	6.45939e-05	0.000548181	UDP-Glycosyltransferase superfamily protein	NA
CARHR152570	482.875	1.04123	0.260633	3.99499	6.46961e-05	0.000548826	Alpha/beta-hydrolases-like protein	AT2G03140
CARHR008360	739.389	1.09601	0.274733	3.98936	6.62523e-05	0.000560661	CARHR008360	AT1G08470
CARHR144140	111.699	2.32602	0.583675	3.98512	6.74448e-05	0.000569814	CARHR144140	AT2G01590
CARHR247510	943.666	1.59426	0.400201	3.98366	6.78631e-05	0.000572899	AT4G39210	AT4G39210
CARHR130760	1000.33	1.07861	0.270836	3.98251	6.81922e-05	0.000575212	CARHR130760	AT2G36460
CARHR071520	393.161	1.34566	0.337995	3.98129	6.85437e-05	0.000577476	WD-repeat protein	NA
CARHR126600	609.644	1.08094	0.271866	3.97599	7.00858e-05	0.000589517	AT2G32710	AT2G32710
CARHR219190	63.3583	1.80975	0.4553	3.97486	7.04209e-05	0.000592097	Lipase class 3 family protein	NA
CARHR021080	18189	1.03524	0.260626	3.97214	7.12288e-05	0.000598167	ATCAT3	AT1G20620
CARHR226520	752.1	1.69162	0.425925	3.97163	7.13833e-05	0.000599223	AtILP	AT4G19700
CARHR152440	59.0606	2.06721	0.521161	3.96655	7.29196e-05	0.000610402	Nucleolar GTP-binding protein	NA
CARHR141360	305.531	1.09888	0.277149	3.96494	7.34157e-05	0.000614062	Nuclear transport factor 2 (NTF2) family protein	AT2G46100
CARHR244090	9593.2	1.12397	0.283472	3.96501	7.3392e-05	0.000614062	Ganglioside-induced differentiation-associated protein	AT4G35750
CARHR065580	71.1093	1.77783	0.448461	3.96429	7.36135e-05	0.000614978	CARHR065580	AT1G72660
CARHR070590	225.823	1.82474	0.460284	3.96437	7.35907e-05	0.000614978	CARHR070590	AT1G77110
CARHR036620	113.112	1.93249	0.487602	3.96325	7.39362e-05	0.000617426	CARHR036620	AT1G46768
CARHR072380	200.738	1.21247	0.306034	3.96189	7.43584e-05	0.000620456	CARHR072380	AT1G78815
CARHR269340	1331.33	1.09605	0.276924	3.95796	7.5592e-05	0.000630245	Ring finger protein	AT5G55970
CARHR188580	322.883	1.3473	0.341284	3.94773	7.88947e-05	0.000654904	RING/U-box superfamily protein	AT5G24870
CARHR041720	868.053	1.13706	0.288291	3.94414	8.00873e-05	0.000663222	CARHR041720	AT1G51570
CARHR202660	171.824	1.35934	0.344944	3.94076	8.12234e-05	0.000672097	CARHR202660	AT5G10650
CARHR094680	369.689	1.15717	0.29366	3.94051	8.13098e-05	0.000672545	ATFUT11	AT3G19280
CARHR011380	100.273	1.46779	0.372605	3.93926	8.17347e-05	0.000675678	Lysine ketoglutarate reductase trans-splicing-like protein	AT1G11170
CARHR092190	1131.32	1.4239	0.361793	3.93567	8.29663e-05	0.000684349	ACN1	AT3G16910
CARHR147840	28.7257	2.37228	0.602982	3.93424	8.34597e-05	0.000688063	NAD(P)-binding Rossmann-fold superfamily protein	AT3G26770
CARHR223340	340.852	1.36918	0.348022	3.93418	8.34825e-05	0.000688063	2-oxoglutarate (2OG) and Fe(II)-dependent oxygenase superfamily protein	AT4G16765
CARHR097150	2500.72	1.09574	0.278925	3.92843	8.55015e-05	0.000702485	AT3G21250	AT3G21250
CARHR006040	3752.64	1.55212	0.395153	3.92789	8.56944e-05	0.000703526	CARHR006040	AT1G06430
CARHR065560	413.737	1.36233	0.347457	3.92084	8.82392e-05	0.000722136	NADH:ubiquinone oxidoreductase complex I intermediate-associated protein 30	AT1G72640
CARHR159010	62.4176	2.20966	0.563838	3.91895	8.8934e-05	0.000727253	Zinc finger family protein	AT3G49930
CARHR159050	199.171	1.06921	0.272845	3.91873	8.90167e-05	0.000727644	Phototropic-responsive NPH3 family protein	AT3G49970
CARHR037980	346.836	1.28197	0.32758	3.91347	9.09799e-05	0.000740502	CARHR037980	AT1G48370
CARHR118000	271.998	1.04319	0.266753	3.91067	9.20387e-05	0.000747953	Carbonyl reductase	NA
CARHR076740	3262.71	1.17658	0.300977	3.90921	9.25985e-05	0.000751917	ATF1	AT3G02730
CARHR234650	297.547	1.64144	0.419968	3.9085	9.28719e-05	0.000753844	Protein of unknown function DUF2359	NA
CARHR254200	136.817	1.61865	0.414177	3.90812	9.30185e-05	0.00075474	BASS5	AT4G12030
CARHR249510	818.688	1.07628	0.275451	3.90733	9.33226e-05	0.000756914	IQ-domain 17	NA
CARHR229870	268.18	1.03881	0.265895	3.90683	9.35143e-05	0.000758174	BASS6	AT4G22840
CARHR153250	601.952	1.45733	0.373299	3.90393	9.46425e-05	0.000765834	BR6OX2	AT3G30180
CARHR292800	848.726	1.46064	0.375513	3.88971	0.000100364	0.000808064	serine carboxypeptidase-like 3	NA
CARHR073110	88.1173	1.30478	0.335865	3.88485	0.000102394	0.000822771	AT1G79450	AT1G79450
CARHR119530	1660.72	1.2089	0.31119	3.88477	0.000102428	0.000822771	AOdelta	AT2G27150
CARHR227440	210.49	1.02107	0.262846	3.88465	0.000102476	0.000822842	ethylene-responsive nuclear protein / ethylene-regulated nuclear protein (ERT2)	AT4G20880
CARHR023390	271.352	1.90503	0.491597	3.87519	0.000106543	0.00085255	CARHR023390	AT1G23010
CARHR256710	264.664	1.65297	0.427206	3.86925	0.00010917	0.000870902	heat shock protein 81-3	NA
CARHR080640	1080.51	1.08444	0.280409	3.86735	0.000110024	0.000876373	Heavy metal transport/detoxification superfamily protein	AT3G06130
CARHR149380	2189.09	1.05431	0.272719	3.86592	0.000110671	0.000879846	Phospholipid-transporting ATPase	AT3G27870
CARHR277210	691.781	1.46719	0.379715	3.86392	0.000111582	0.00088608	4-coumarate-coa ligase	AT5G63380
CARHR117500	228.551	1.29614	0.335634	3.86177	0.000112568	0.000893563	AT2G24540	AT2G24540
CARHR273010	767.375	1.48585	0.38492	3.86016	0.000113311	0.000899064	1-aminocyclopropane-1-carboxylate oxidase-like protein	AT5G59540
CARHR217050	109.68	1.30993	0.339405	3.8595	0.000113619	0.000900537	CARHR217050	AT5G35670
CARHR173010	1860.08	1.17891	0.305529	3.8586	0.000114038	0.000903521	BGLU9	AT4G27820
CARHR215150	217.787	1.00426	0.260558	3.85428	0.000116071	0.000918932	AT5G37680	AT5G37680
CARHR241020	34702.7	1.09372	0.284061	3.8503	0.000117973	0.000932571	AtGLDP1	AT4G33010
CARHR208040	1572.42	1.12128	0.291405	3.84783	0.000119167	0.000941297	ABC1 family protein kinase-like protein	AT5G05200
CARHR098950	121.099	1.45954	0.379411	3.84685	0.000119647	0.000944378	Pentatricopeptide repeat-containing protein	AT3G23020
CARHR054140	1590.39	1.03992	0.270682	3.84185	0.000122111	0.000962368	AtCAT2	AT1G58030
CARHR018910	59.8387	2.47015	0.643105	3.84097	0.000122547	0.000965439	Myb family transcription factor	NA
CARHR180610	331.946	1.01098	0.263273	3.84006	0.000123006	0.000967957	Drought-induced protein 1	AT5G43260
CARHR085690	8.46778	3.20985	0.836561	3.83696	0.000124566	0.000978758	RING finger protein	AT3G11110
CARHR245960	93.3136	1.34733	0.351431	3.83383	0.000126165	0.000990206	Formamidase	AT4G37560
CARHR145970	152.269	1.13998	0.297514	3.83169	0.000127264	0.000998078	AtMGT3	AT2G03620
CARHR114810	10925.7	1.04648	0.273122	3.83155	0.000127336	0.000998272	AtGLDP2	AT2G26080
CARHR041420	1141.86	1.01308	0.264442	3.831	0.000127624	0.000999999	Armadillo repeat-containing protein	AT1G51350
CARHR289970	1681.37	1.02542	0.267669	3.83094	0.000127652	0.000999999	AtCLA1	AT4G15560
CARHR091680	38.5892	2.4756	0.646925	3.82673	0.000129859	0.00101529	AtJAC1	AT3G16470
CARHR005020	70.8878	1.81716	0.475626	3.82056	0.000133149	0.001038	AtDOA1	AT1G05540
CARHR137830	3033.58	1.01528	0.265945	3.81762	0.000134744	0.00104925	CARHR137830	AT2G42750
CARHR009210	13.5932	2.83623	0.743951	3.81239	0.000137631	0.00106854	sulfotransferase 4B	NA
CARHR078740	1077.4	1.13099	0.29687	3.80973	0.00013912	0.0010777	CARHR078740	AT3G04550
CARHR243030	31.9307	2.19967	0.578253	3.804	0.00014238	0.00109928	CARHR243030	AT4G34730
CARHR159660	33.1367	2.06781	0.544247	3.79939	0.00014505	0.0011166	HXXXD-type acyl-transferase family protein	NA
CARHR212340	789.21	1.03326	0.272026	3.7984	0.000145636	0.00112069	CARHR212340	AT5G01990
CARHR061580	82.5673	1.52341	0.402883	3.78127	0.000156031	0.00118972	ATNUDT1	AT1G68760
CARHR143280	652.214	1.17051	0.309613	3.78056	0.000156473	0.00119179	Zinc finger protein CONSTANS-LIKE 13	AT2G47890
CARHR229980	71.8294	1.50565	0.398304	3.78016	0.00015673	0.00119331	Protein kinase family protein	AT4G22940
CARHR249520	161.613	1.31769	0.348684	3.77903	0.00015744	0.00119784	Protein IQ-domain 17	NA
CARHR283920	314.12	1.32853	0.351634	3.77815	0.000157998	0.00120077	CARHR283920	AT1G58520
CARHR151160	2899.4	1.2142	0.321795	3.77321	0.00016116	0.00122309	AT3G44880	AT3G44880
CARHR254840	1960.74	1.00512	0.266418	3.77271	0.000161484	0.00122504	AtPyrP2	AT4G11570
CARHR151380	73.8894	1.49958	0.397493	3.7726	0.000161556	0.00122514	Protein of unknown function	NA
CARHR257220	220.411	1.00935	0.26763	3.77144	0.000162306	0.0012286	Transducin/WD40 repeat-like superfamily protein	AT5G50970
CARHR062460	283.792	1.30272	0.345648	3.76892	0.000163953	0.00123971	Methyltransferase-like protein 7A	AT1G69523
CARHR041110	150.494	2.40172	0.637504	3.76738	0.000164969	0.00124559	AtHMAD1	AT1G51090
CARHR286470	347.66	1.32448	0.352283	3.7597	0.000170118	0.00127984	ALPHA-VPE	AT2G25940
CARHR202680	64.2617	1.51502	0.403016	3.75921	0.000170452	0.00128189	flowering promoting factor 1	AT5G10625
CARHR209060	90.6353	2.63807	0.702545	3.75502	0.000173328	0.00130258	AtMC9	AT5G04200
CARHR188350	3086.84	1.31534	0.350323	3.75465	0.000173586	0.00130405	CARHR188350	AT5G25180
CARHR098260	1902.2	1.28229	0.341781	3.75178	0.000175585	0.00131644	AT3G22370	AT3G22370
CARHR116920	254.057	1.94187	0.517725	3.75078	0.000176287	0.00132101	ATCBF1	AT4G25490
CARHR100660	50.8383	2.15708	0.575191	3.75019	0.0001767	0.00132364	AT-HSFC1	AT3G24520
CARHR289100	1192.29	1.61675	0.43169	3.74515	0.000180283	0.00134805	UDP-glucosyltransferase	NA
CARHR080610	26.8754	2.66431	0.712131	3.74132	0.000183058	0.00136521	CARHR080610	AT3G06100
CARHR011390	80.2355	1.62258	0.435298	3.72753	0.000193369	0.0014346	Protein of unknown function (DUF707)	NA
CARHR144690	8.07014	3.11969	0.837762	3.72383	0.00019622	0.00145472	Myb family transcription factor	NA
CARHR163800	802.25	1.07652	0.289261	3.72162	0.000197946	0.00146672	CARHR163800	AT3G53920
CARHR171310	527.737	1.04096	0.279716	3.72148	0.000198055	0.00146676	Beige-related and WD-40 repeat-containing protein	NA
CARHR142260	158.736	1.3642	0.366675	3.72045	0.000198864	0.00147119	Fibrillin 8	AT2G46910
CARHR086130	124.046	1.66825	0.448795	3.71717	0.000201465	0.00148727	CARHR086130	AT3G11580
CARHR068420	1215.78	1.27944	0.34486	3.71003	0.000207232	0.00152391	AUXILIN-LIKE6	AT1G75100
CARHR052700	432.199	1.41182	0.380848	3.70705	0.00020969	0.00153982	BGLU4	AT1G60090
CARHR004560	358.63	1.25421	0.3384	3.70629	0.000210317	0.00154388	CARHR004560	AT1G05100
CARHR133660	102.738	1.6096	0.434335	3.7059	0.000210643	0.00154572	ATPT2	AT2G38940
CARHR086950	188.017	1.10386	0.298148	3.70238	0.000213586	0.00156567	Polynucleotidyl transferase	NA
CARHR195370	51.3952	1.58945	0.429387	3.70168	0.000214174	0.00156888	AtMYB56	AT5G17800
CARHR100340	651.602	1.12202	0.303636	3.69527	0.000219653	0.00160508	unknown protein; FUNCTIONS IN: molecular_function unknown; INVOLVED IN: N-terminal protein myristoylation; LOCATED IN: cellular_component unknown; EXPRESSED IN: hypocotyl; BEST Arabidopsis thaliana protein match is: unknown protein	AT3G23930
CARHR246340	1051.4	1.1978	0.324482	3.69142	0.000223005	0.00162559	CARHR246340	AT4G37925
CARHR171630	314.636	1.03492	0.280881	3.68454	0.000229119	0.00166782	AtVCCN1	AT3G61320
CARHR153900	3928.28	1.11001	0.301342	3.68354	0.000230017	0.00167378	UPF0301 protein	AT3G29240
CARHR258370	214.872	1.05996	0.288119	3.6789	0.000234238	0.00170212	AtPIMT2	AT5G50240
CARHR186640	10.023	2.92122	0.795006	3.67446	0.000238349	0.00172838	CARHR186640	AT5G26930
CARHR101850	37.687	2.09784	0.571704	3.66945	0.000243068	0.00176016	Receptor kinase 5	NA
CARHR210470	371.277	1.18189	0.322145	3.66883	0.000243665	0.00176387	Pentatricopeptide repeat-containing protein	AT5G02860
CARHR099600	738.89	1.15387	0.31484	3.66494	0.000247392	0.00178713	CARHR099600	AT3G23640
CARHR071270	361.41	1.19717	0.326825	3.66303	0.000249246	0.00179679	CARHR071270	AT1G77760
CARHR007170	1422.38	1.67801	0.458235	3.6619	0.000250352	0.00180228	AT1G07430	AT1G07430
CARHR250260	38.5461	1.99586	0.545028	3.66193	0.000250321	0.00180228	CARHR250260	AT4G01420
CARHR148240	117.044	1.2162	0.332189	3.66117	0.000251063	0.0018063	Protein of unknown function (DUF 3339)	AT3G27027
CARHR222360	1703.17	1.15564	0.3157	3.66056	0.00025166	0.00180857	UDP-Glycosyltransferase superfamily protein	NA
CARHR260740	412.452	1.11479	0.304664	3.65909	0.000253111	0.00181775	Dehydrogenase/reductase	AT4G09750
CARHR093420	138.488	1.46115	0.399367	3.65866	0.000253537	0.00182018	CARHR093420	AT3G18110
CARHR015200	157.651	1.41296	0.387141	3.64973	0.000262514	0.00188075	CARHR015200	AT1G14686
CARHR130320	99.0779	1.21621	0.333607	3.64563	0.000266733	0.00190705	AT2G36080	AT2G36080
CARHR035720	820.515	1.31981	0.362244	3.64342	0.000269041	0.00192158	26S protease regulatory subunit 6B homolog	AT1G43910
CARHR276310	3717.96	1.04696	0.28755	3.64095	0.000271635	0.00193812	AT5G62530	AT5G62530
CARHR106560	649.112	1.42828	0.392648	3.63757	0.000275222	0.00195969	AtFDA10	AT2G16365
CARHR230110	888.336	1.12047	0.308056	3.63722	0.000275599	0.00196171	Kinase family protein	AT4G23050
CARHR268110	1066.23	1.04266	0.286679	3.63702	0.00027581	0.00196253	TBC1 domain family member	AT5G54780
CARHR105160	18175.7	1.09137	0.300411	3.63292	0.000280234	0.00199254	AGT1	AT2G13360
CARHR014310	306.637	1.03024	0.283795	3.63023	0.000283167	0.00201146	Plant protein of unknown function (DUF863)	AT1G13940
CARHR021470	839.155	1.22581	0.33794	3.62731	0.000286387	0.00203138	PLATZ transcription factor family protein	AT1G21000
CARHR256270	128.307	1.59919	0.440897	3.62713	0.00028659	0.00203138	AtNIP5;1	AT4G10380
CARHR140760	93.7064	1.5236	0.42068	3.62176	0.0002926	0.00207055	CARHR140760	AT2G45570
CARHR235930	970.314	1.2002	0.331478	3.62075	0.000293753	0.00207747	CARHR235930	AT4G28220
CARHR231120	753.876	1.32601	0.366446	3.61855	0.000296253	0.00209373	Aldose 1-epimerase family protein	AT4G23730
CARHR222740	2880.25	1.09018	0.301586	3.61484	0.000300536	0.00212112	ATOPT3	AT4G16370
CARHR244840	1127.66	1.17974	0.326412	3.61425	0.000301214	0.00212447	Hydrolase	AT4G36530
CARHR217350	97.0615	1.27539	0.3533	3.60994	0.000306271	0.00215578	unknown protein; Has 1807 Blast hits to 1807 proteins in 277 species: Archae - 0; Bacteria - 0; Metazoa - 736; Fungi - 347; Plants - 385; Viruses - 0; Other Eukaryotes - 339 (source: NCBI BLink)	AT5G35320
CARHR129770	28.1638	2.04063	0.565442	3.60891	0.000307485	0.00216213	unknown protein; BEST Arabidopsis thaliana protein match is: unknown protein	AT2G35585
CARHR052760	1051.63	2.49032	0.690517	3.60646	0.000310408	0.00218121	AtPUB19	AT1G60190
CARHR105540	4367.78	1.19353	0.331441	3.60104	0.000316945	0.00222191	AtRLP19	AT2G15080
CARHR040570	154.456	1.05734	0.293863	3.59805	0.000320606	0.00224456	Putative lysine decarboxylase family protein	AT1G50575
CARHR219550	481.749	1.40883	0.391902	3.59485	0.000324576	0.00226931	cytochrome P450	NA
CARHR140580	10.7516	2.86441	0.797822	3.59029	0.000330306	0.00230475	FUNCTIONS IN: molecular_function unknown; INVOLVED IN: biological_process unknown; LOCATED IN: cellular_component unknown; EXPRESSED IN: inflorescence meristem	AT2G45380
CARHR182230	25.793	2.26149	0.629869	3.59041	0.000330161	0.00230475	ATMYB111	AT5G49330
CARHR278840	141.878	1.1461	0.319405	3.58824	0.000332921	0.00231911	Programmed cell death protein 2-like protein	AT5G64830
CARHR272670	238.64	1.22365	0.341402	3.5842	0.000338114	0.00235059	CARHR272670	AT5G58760
CARHR241990	48.4384	1.98242	0.553453	3.58191	0.000341089	0.00236969	Mpv17 / PMP22 family protein	AT4G33905
CARHR045820	189.475	1.02728	0.28692	3.58036	0.000343118	0.00238141	Tetratricopeptide repeat (TPR)-like superfamily protein	AT1G56090
CARHR284150	1757.89	1.19436	0.334046	3.57543	0.000349653	0.00242274	AT1G58360	AT1G58360
CARHR116990	163.521	1.51148	0.422872	3.57431	0.000351158	0.00243075	Protein of unknown function (DUF295)	NA
CARHR010480	238.798	1.06394	0.298045	3.56974	0.000357335	0.00246533	Chaperone protein dnaJ	AT1G10350
CARHR060400	7.70882	2.96638	0.831287	3.56842	0.000359143	0.00247535	Oxysterol-binding family protein	NA
CARHR274130	14.6111	2.43708	0.68301	3.56815	0.000359506	0.00247703	Zinc finger protein-like	NA
CARHR253800	202.328	1.57411	0.441294	3.56704	0.000361038	0.00248677	CARHR253800	AT4G12400
CARHR075630	223.773	1.37837	0.386455	3.56671	0.000361495	0.00248909	Major facilitator superfamily protein	AT3G01350
CARHR131290	673.71	1.16358	0.326461	3.5642	0.000364962	0.00251048	unknown protein; FUNCTIONS IN: molecular_function unknown; INVOLVED IN: biological_process unknown; LOCATED IN: chloroplast envelope; EXPRESSED IN: 22 plant structures; EXPRESSED DURING: 13 growth stages; Has 26 Blast hits to 26 proteins in 11 species: Archae - 0; Bacteria - 0; Metazoa - 0; Fungi - 0; Plants - 26; Viruses - 0; Other Eukaryotes - 0 (source: NCBI BLink)	AT2G36835
CARHR039470	34.0469	2.7143	0.761868	3.56268	0.000367082	0.00252231	Family of unknown function (DUF716)	AT1G49470
CARHR166160	69.854	1.67408	0.469901	3.56262	0.000367165	0.00252231	Putative endonuclease or glycosyl hydrolase	NA
CARHR012590	228.737	1.10758	0.311243	3.55858	0.000372867	0.00255896	CARHR012590	AT1G12280
CARHR019560	172.131	1.17859	0.331339	3.55707	0.000375016	0.00257202	BTSL2	AT1G18910
CARHR140180	109.766	1.30498	0.367086	3.55498	0.000378013	0.00259087	CARHR140180	AT2G44940
CARHR013290	368.149	1.57749	0.443931	3.55347	0.000380188	0.00260407	ATNRT2.5	AT1G12940
CARHR016970	605.926	1.07821	0.303489	3.55273	0.000381252	0.00260964	unknown protein; BEST Arabidopsis thaliana protein match is: unknown protein	AT1G16500
CARHR144700	7.38158	2.94862	0.830881	3.54879	0.000387001	0.00264552	Homeodomain-like superfamily protein	NA
CARHR136320	883.396	2.41899	0.681773	3.54809	0.000388032	0.00265083	AT2G41230	AT2G41230
CARHR250920	840.001	1.15854	0.326649	3.54673	0.000390041	0.00265934	Kinase family protein	AT4G02630
CARHR084090	188.136	1.11401	0.314352	3.54383	0.000394353	0.00268523	CARHR084090	AT3G09670
CARHR185640	1624.48	1.09838	0.310084	3.54221	0.000396796	0.00270058	ATCYSD2	AT5G28020
CARHR082600	525.472	1.27527	0.360556	3.53697	0.000404746	0.00274704	CARHR082600	AT3G07870
CARHR142130	1399.4	1.23775	0.350608	3.5303	0.000415081	0.00280987	AT2G46790	AT2G46790
CARHR219750	126.097	1.05493	0.298836	3.53012	0.000415372	0.00281093	CARHR219750	AT4G13840
CARHR140850	90.5225	1.4817	0.420223	3.52599	0.000421911	0.00284964	CARHR140850	AT2G45630
CARHR267870	1393.29	1.2065	0.342277	3.52493	0.000423598	0.00285826	unknown protein; Has 30201 Blast hits to 17322 proteins in 780 species: Archae - 12; Bacteria - 1396; Metazoa - 17338; Fungi - 3422; Plants - 5037; Viruses - 0; Other Eukaryotes - 2996 (source: NCBI BLink)	AT5G54585
CARHR239200	50.4272	2.37169	0.673251	3.52274	0.000427112	0.00287732	Protein of unknown function	AT4G31330
CARHR074310	275.959	1.04781	0.297559	3.52134	0.000429369	0.00288868	Pectin lyase-like superfamily protein	AT1G80170
CARHR126100	470.601	1.00271	0.28475	3.52135	0.000429353	0.00288868	BAM6	AT2G32290
CARHR217890	171.752	1.01869	0.290389	3.508	0.000451493	0.00302013	unknown protein; FUNCTIONS IN: molecular_function unknown; INVOLVED IN: biological_process unknown; LOCATED IN: nucleolus; EXPRESSED IN: 20 plant structures; EXPRESSED DURING: 13 growth stages; Has 2922 Blast hits to 2454 proteins in 263 species: Archae - 0; Bacteria - 57; Metazoa - 1043; Fungi - 654; Plants - 388; Viruses - 11; Other Eukaryotes - 769 (source: NCBI BLink)	NA
CARHR219170	458.238	1.09736	0.312918	3.50686	0.000453429	0.00303042	AT4G13540	AT4G13540
CARHR109480	254.754	1.07335	0.306206	3.50531	0.000456079	0.0030448	Pentatricopeptide repeat-containing protein	AT2G18940
CARHR098090	4412.41	1.00888	0.287852	3.50486	0.000456851	0.00304718	CARHR098090	AT3G22200
CARHR042170	55.6886	2.54024	0.724984	3.50386	0.000458564	0.00305763	ATMBP	AT1G52040
CARHR187820	8132.05	1.13531	0.324355	3.50019	0.000464924	0.00309707	Unknown protein	NA
CARHR199720	226.294	1.1413	0.326156	3.49925	0.000466567	0.00310504	CARHR199720	AT5G13730
CARHR156070	279.948	1.72483	0.49312	3.4978	0.000469117	0.00311903	CARHR156070	AT3G47430
CARHR266040	564.071	1.03143	0.295724	3.48781	0.000486991	0.00322554	unknown protein;	AT5G53030
CARHR259270	153.233	1.18707	0.340377	3.48753	0.000487512	0.00322797	Endo-1	AT4G08160
CARHR272580	461.5	1.11838	0.321065	3.48334	0.000495197	0.00327111	ATPLC	AT5G58670
CARHR224100	761.333	1.01662	0.292206	3.47913	0.000503053	0.00330988	Palmitoyl protein thioesterase family protein	AT4G17480
CARHR150750	432.459	1.10186	0.316713	3.47904	0.000503219	0.00330993	Protein of unknown function	AT3G45210
CARHR050510	3501.34	1.05244	0.302541	3.47868	0.000503884	0.00331225	BGLU46	AT1G61820
CARHR236840	348.078	1.04392	0.300882	3.46954	0.000521341	0.00340872	unknown protein; BEST Arabidopsis thaliana protein match is: unknown protein	AT4G29110
CARHR284880	4305.05	1.05413	0.304813	3.45829	0.000543619	0.00353776	CARHR284880	AT5G42270
CARHR040310	6146.21	1.07429	0.310816	3.45635	0.000547543	0.00356218	CARHR040310	AT1G50250
CARHR165240	55.8144	2.47586	0.717032	3.45293	0.000554534	0.00359982	Plant protein 1589 of unknown function	AT3G55240
CARHR109490	753.867	1.1349	0.328843	3.4512	0.000558091	0.00361616	ATHPT	AT2G18950
CARHR165620	138.471	1.69633	0.492669	3.44314	0.000575002	0.0037142	AHL15	AT3G55560
CARHR193000	65.9591	1.28547	0.373469	3.44197	0.000577487	0.00372795	Protein of unknown function	AT5G19860
CARHR007510	812.96	1.37349	0.399161	3.44093	0.000579714	0.00373886	CARHR007510	AT1G07720
CARHR280630	15424.1	1.15144	0.334715	3.44006	0.000581594	0.00374867	AT5G67030	AT5G67030
CARHR168960	960.082	1.33771	0.388904	3.4397	0.000582349	0.00375238	CARHR168960	AT3G58570
CARHR082760	463.09	1.10956	0.323112	3.43396	0.000594822	0.0038186	ATAB2	AT3G08010
CARHR172330	112.687	1.36312	0.396984	3.43369	0.000595428	0.00382033	CARHR172330	AT3G61970
CARHR094670	66.0882	1.82217	0.530871	3.43242	0.000598221	0.00383608	CARHR094670	AT3G19270
CARHR094570	3280.52	1.05954	0.3092	3.42673	0.000610901	0.0039098	ATPREP1	AT3G19170
CARHR133530	586.442	1.45783	0.425895	3.42299	0.000619372	0.00395916	Protein of unknown function (DUF506)	AT2G38820
CARHR205950	16.3646	2.83994	0.831878	3.41389	0.000640426	0.00407627	Similarity to embryo-specific protein 3	NA
CARHR170470	1207.87	1.0461	0.306529	3.41273	0.00064316	0.00409118	AT3G60160	AT3G60160
CARHR039040	32.1438	1.73485	0.508473	3.41188	0.00064516	0.0040989	CARHR039040	AT1G49005
CARHR134070	1183.69	1.32898	0.39019	3.40597	0.000659283	0.00417973	CARHR134070	AT2G39310
CARHR136080	35.7297	2.46098	0.723275	3.40255	0.000667607	0.00422609	CARHR136080	AT2G40970
CARHR287530	331.312	1.7424	0.512217	3.40168	0.00066972	0.00423689	ATLOX1	AT1G55020
CARHR207870	79.6843	1.45812	0.428675	3.40145	0.000670292	0.00423923	Heavy metal transport/detoxification superfamily protein	AT5G05365
CARHR121280	149.168	1.08219	0.318223	3.40074	0.000672047	0.00424904	AT2G28350	AT2G28350
CARHR293400	174.028	1.2278	0.361206	3.39917	0.000675914	0.0042709	Protein of unknown function (DUF630 and DUF632)	AT2G17110
CARHR178220	51.012	1.68634	0.496235	3.39827	0.000678136	0.00428365	CARHR178220	AT5G44670
CARHR187040	1111.39	1.31282	0.38645	3.39713	0.000680969	0.00429894	ATGWD3	AT5G26570
CARHR104470	163.388	1.35492	0.39891	3.39656	0.000682384	0.00430657	BIC2	AT3G44450
CARHR098430	25.3971	2.34261	0.69167	3.38689	0.000706891	0.00445047	Protein of unknown function (DUF1677)	AT3G22540
CARHR001620	60.8026	1.60151	0.473387	3.38309	0.000716753	0.0045049	CARHR001620	AT1G02310
CARHR201240	28.8931	1.94148	0.574397	3.38003	0.000724789	0.00454838	Beta-fructofuranosidase	NA
CARHR130640	65.5697	1.98362	0.587161	3.37833	0.000729283	0.00457077	AT2G36350	AT2G36350
CARHR138170	192.874	1.00453	0.297628	3.37513	0.000737798	0.00461998	ATLEUD1	AT2G43100
CARHR241890	101.563	1.37041	0.406256	3.37327	0.000742819	0.00464724	unknown protein; Has 30201 Blast hits to 17322 proteins in 780 species: Archae - 12; Bacteria - 1396; Metazoa - 17338; Fungi - 3422; Plants - 5037; Viruses - 0; Other Eukaryotes - 2996 (source: NCBI BLink)	AT4G33800
CARHR219330	9.27657	2.64043	0.783301	3.3709	0.000749238	0.00467619	Ethylene responsive transcription factor 2a	AT4G13620
CARHR077100	140.714	1.24761	0.370148	3.37059	0.000750087	0.00468009	Oxidoreductase	NA
CARHR060870	168.843	1.12827	0.334859	3.36938	0.000753378	0.00469781	Ubiquitin-like superfamily protein	AT1G68185
CARHR090850	363.978	1.01518	0.301444	3.36774	0.000757876	0.00471741	unknown protein; FUNCTIONS IN: molecular_function unknown; INVOLVED IN: biological_process unknown; LOCATED IN: endomembrane system; EXPRESSED IN: 22 plant structures; EXPRESSED DURING: 10 growth stages; BEST Arabidopsis thaliana protein match is: unknown protein	AT3G15760
CARHR062150	1332.81	1.07005	0.317745	3.36765	0.000758126	0.00471755	AT1G69260	AT1G69260
CARHR062480	148.539	1.28669	0.382788	3.36136	0.000775607	0.00481342	Ubiquinone/menaquinone biosynthesis methyltransferase ubiE	AT1G69526
CARHR101710	879.106	1.0542	0.314185	3.35535	0.000792644	0.00489731	Bile acid:sodium symporter family protein	AT3G25410
CARHR176340	125.706	1.56576	0.466868	3.35375	0.000797237	0.00492038	Subtilisin-like serine protease	AT5G45650
CARHR136460	136.987	1.39589	0.416827	3.34884	0.000811501	0.00500198	unknown protein; FUNCTIONS IN: molecular_function unknown; INVOLVED IN: biological_process unknown; LOCATED IN: cellular_component unknown; Has 30201 Blast hits to 17322 proteins in 780 species: Archae - 12; Bacteria - 1396; Metazoa - 17338; Fungi - 3422; Plants - 5037; Viruses - 0; Other Eukaryotes - 2996 (source: NCBI BLink)	AT2G41342
CARHR250000	33.31	1.97313	0.589311	3.3482	0.000813379	0.0050106	unknown protein; BEST Arabidopsis thaliana protein match is: unknown protein	AT4G01670
CARHR156140	1559.67	1.40134	0.41857	3.34791	0.000814227	0.00501434	CARHR156140	AT3G47500
CARHR137210	77.8328	1.33437	0.398828	3.34573	0.000820674	0.00504809	unknown protein; Has 1497 Blast hits to 1323 proteins in 52 species: Archae - 0; Bacteria - 4; Metazoa - 23; Fungi - 34; Plants - 61; Viruses - 0; Other Eukaryotes - 1375 (source: NCBI BLink)	NA
CARHR112310	2737.55	1.03509	0.309882	3.34028	0.000836939	0.00513905	V-type proton ATPase 116 kDa subunit a isoform	NA
CARHR218250	606.971	1.07974	0.323955	3.33299	0.00085918	0.00526632	CARHR218250	AT4G12910
CARHR256720	2316.58	1.04879	0.316293	3.31589	0.000913524	0.00554892	Heat shock protein 81-4	NA
CARHR040320	90.6253	2.23692	0.67484	3.31474	0.000917297	0.00556052	CARHR040320	AT1G50260
CARHR102650	703.131	1.20239	0.362726	3.31488	0.000916822	0.00556052	CARHR102650	AT2G04700
CARHR165150	225.594	1.91217	0.577137	3.3132	0.000922354	0.0055863	Chalcone isomerase	NA
CARHR064330	1970.9	1.16813	0.352728	3.31169	0.000927343	0.00560676	CARHR064330	AT1G71040
CARHR085480	29.4078	2.23659	0.675621	3.31042	0.000931547	0.00562729	CARHR085480	AT3G10910
CARHR101980	216.229	1.15021	0.347596	3.30904	0.000936153	0.00565021	MATE efflux family protein	AT2G04070
CARHR104210	21.1672	2.7007	0.817398	3.30403	0.000953068	0.00573572	unknown protein; FUNCTIONS IN: molecular_function unknown; INVOLVED IN: biological_process unknown; LOCATED IN: mitochondrion; EXPRESSED IN: 7 plant structures; EXPRESSED DURING: 4 anthesis	AT2G14095
CARHR244130	116.474	1.33495	0.404808	3.29774	0.000974658	0.00584711	Kinase family protein	NA
CARHR126400	18.9151	2.04806	0.621342	3.29619	0.000980064	0.00587616	cellulose synthase-like B3	NA
CARHR093850	16856.8	1.02861	0.312714	3.28931	0.00100432	0.00600435	AT3G18490	AT3G18490
CARHR035190	2035.19	1.00527	0.306163	3.28344	0.00102547	0.00611877	CARHR035190	AT1G42550
CARHR203110	62.5371	1.3569	0.413277	3.28327	0.0010261	0.00611877	AT5G10180	AT5G10180
CARHR269700	290.535	1.44514	0.440149	3.2833	0.00102598	0.00611877	CARHR269700	AT5G56300
CARHR254370	62.4364	1.3163	0.401594	3.27769	0.00104661	0.0062251	Senescence-inducible chloroplast stay-green protein 1	NA
CARHR266970	25.6486	1.80576	0.551492	3.27431	0.00105922	0.00628753	CARHR266970	AT5G53830
CARHR290330	110.94	1.44201	0.44158	3.26558	0.00109242	0.00646072	Translocase of chloroplast	AT4G15810
CARHR272440	68.4569	1.84456	0.565599	3.26125	0.00110923	0.00655276	CARHR272440	AT5G58600
CARHR252630	6.45611	2.73553	0.839068	3.2602	0.00111335	0.00657338	CARHR252630	AT4G04900
CARHR078160	26.1999	2.44423	0.750126	3.25842	0.00112034	0.00661275	CARHR078160	AT3G04030
CARHR012470	201.579	1.78113	0.547216	3.25489	0.00113435	0.00668409	AtNPF6.3	AT1G12110
CARHR165870	648.133	1.3903	0.427654	3.251	0.00114999	0.00676793	CARHR165870	AT3G55760
CARHR231410	1595.59	1.03388	0.318045	3.25071	0.00115115	0.00677165	ATCSLG2	AT4G24000
CARHR242880	213.301	1.14713	0.353532	3.24477	0.00117544	0.00689224	CARHR242880	AT4G34530
CARHR246260	4922.31	1.01818	0.314458	3.2379	0.00120413	0.00703572	CARHR246260	AT4G37870
CARHR023370	30.1647	2.44572	0.755767	3.23607	0.00121187	0.00707502	CARHR023370	AT1G22990
CARHR222340	54.3044	1.63879	0.506755	3.23388	0.0012212	0.00711355	CARHR222340	AT4G15540
CARHR202190	546.29	1.14092	0.352917	3.23283	0.00122572	0.00712763	ATSPS2F	AT5G11110
CARHR199710	374.391	1.34262	0.415583	3.23069	0.0012349	0.00717138	Uncharacterised protein family (UPF0114)	AT5G13720
CARHR211340	1334.62	1.3495	0.417874	3.22945	0.00124029	0.00720063	CARHR211340	AT5G02020
CARHR189530	397.427	1.16715	0.362351	3.22104	0.00127724	0.0073803	Pentatricopeptide repeat (PPR) superfamily protein	AT5G24060
CARHR159590	80.8966	1.49546	0.465113	3.21525	0.00130329	0.00750939	Receptor protein kinase	AT3G50230
CARHR238680	32.5164	2.33192	0.726264	3.21085	0.00132344	0.00761981	Protein of unknown function	AT4G30830
CARHR044800	25.7953	2.05734	0.641519	3.20699	0.00134132	0.00770152	CARHR044800	AT1G55180
CARHR101590	2247.99	1.01998	0.318064	3.20683	0.00134206	0.00770367	ATFKBP62	AT3G25230
CARHR289960	288.734	1.72027	0.537055	3.20315	0.00135934	0.00777506	UDP-glucosyltransferase	NA
CARHR069650	519.783	1.23694	0.3863	3.20202	0.00136465	0.00780116	High mobility group family protein	AT1G76110
CARHR228150	33.4683	2.59434	0.811046	3.19876	0.0013802	0.00787924	CARHR228150	AT4G21480
CARHR226480	777.456	1.06709	0.333882	3.19599	0.0013935	0.00794869	ATNPR4	AT4G19660
CARHR129900	454.458	1.08306	0.339384	3.19124	0.00141664	0.00806305	CARHR129900	AT2G35660
CARHR241090	55.3656	2.273	0.712843	3.18864	0.00142944	0.00812482	AtPDC1	AT4G33070
CARHR120470	140.111	1.3161	0.412908	3.18738	0.00143566	0.00815573	Plant protein of unknown function (DUF868)	AT2G27770
CARHR164140	281.749	1.15862	0.363674	3.18587	0.0014432	0.00819184	CARHR164140	AT3G54220
CARHR153230	7.23213	2.64532	0.830889	3.18373	0.00145392	0.00824376	unknown protein; BEST Arabidopsis thaliana protein match is: unknown protein	NA
CARHR157000	26.7974	2.18586	0.689317	3.17105	0.0015189	0.00854716	Octicosapeptide/Phox/Bem1p domain-containing protein kinase	AT3G48240
CARHR171600	32.7947	1.66817	0.528464	3.15665	0.00159594	0.00892063	Arabidopsis thaliana protein of unknown function (DUF821)	AT3G61290
CARHR184040	315.745	1.51317	0.479622	3.15493	0.00160536	0.00896363	BBX8	AT5G48250
CARHR030570	13.4956	2.41199	0.765887	3.14928	0.00163676	0.00911657	basic helix-loop-helix (bHLH) DNA-binding superfamily protein	AT1G31050
CARHR179450	413.51	1.2778	0.407187	3.13813	0.00170032	0.00942441	Plant protein of unknown function (DUF946)	AT5G43950
CARHR090090	29.181	1.66687	0.531322	3.13721	0.00170566	0.00944452	unknown protein; BEST Arabidopsis thaliana protein match is: unknown protein	AT3G15115
CARHR263370	59.8243	1.2222	0.39029	3.13151	0.00173908	0.00961006	HXXXD-type acyl-transferase family protein	NA
CARHR091280	26.821	2.10184	0.672163	3.12697	0.00176616	0.00973137	Dynein light chain	AT3G16120
CARHR032470	7.8971	2.51829	0.806079	3.12412	0.00178336	0.00980802	Mate efflux family protein	NA
CARHR149700	1087.96	1.03019	0.329869	3.12303	0.00178998	0.00983922	CARHR149700	AT3G28100
CARHR192680	38.2835	2.16237	0.692913	3.12069	0.00180425	0.00990203	ATSPX1	AT5G20150
CARHR210960	36.0369	1.4957	0.479644	3.11836	0.00181863	0.00996522	RNA-binding (RRM/RBD/RNP motifs) family protein	NA
CARHR133650	8.78376	2.55649	0.820277	3.11661	0.00182941	0.010019	Ubiquitin-protein ligase	AT2G38920
CARHR203800	137.981	1.02108	0.327991	3.11314	0.00185106	0.010127	GC-rich sequence DNA-binding factor	NA
CARHR212290	80.5795	1.34214	0.431151	3.11293	0.00185239	0.0101316	Translation initiation factor 2 beta subunit	AT5G01940
CARHR285680	118298	1.28525	0.413269	3.10995	0.00187121	0.0102158	AtLtpI-11	AT5G59310
CARHR215250	36.9327	2.073	0.666862	3.10858	0.00187986	0.0102577	Sterol desaturase	NA
CARHR079130	178.235	1.06239	0.34324	3.09519	0.00196686	0.0106766	Plant protein of unknown function (DUF868)	AT3G04860
CARHR146830	272.679	1.17719	0.380779	3.09153	0.00199125	0.0107949	unknown protein; BEST Arabidopsis thaliana protein match is: unknown protein	AT3G25870
CARHR116330	27.2816	2.35263	0.761455	3.08966	0.00200388	0.010855	Disease resistance protein (TIR-NBS-LRR class) family	NA
CARHR140810	451.938	1.15196	0.373142	3.08719	0.00202057	0.010934	Kinase family protein	AT2G45590
CARHR141590	264.845	1.00493	0.32551	3.08726	0.00202009	0.010934	CARHR141590	AT2G46310
CARHR002950	475.244	1.01848	0.330139	3.08499	0.0020356	0.0109954	Protein of unknown function (DUF789)	AT1G03610
CARHR019070	69.4659	1.39743	0.453314	3.0827	0.00205132	0.0110688	AT1G18460	AT1G18460
CARHR100620	665.291	1.28627	0.418145	3.07613	0.00209708	0.0112925	ALDH2C4	AT3G24503
CARHR231840	597.687	1.00528	0.327098	3.07334	0.00211678	0.0113809	AT4G24450	AT4G24450
CARHR033200	2611.89	1.09903	0.358255	3.06772	0.00215696	0.0115701	AtGXMT1	AT1G33800
CARHR197890	20.7237	1.95571	0.639085	3.06017	0.0022121	0.0118143	Plant calmodulin-binding protein-related	AT5G15430
CARHR008450	632.217	1.03811	0.339365	3.05898	0.00222092	0.0118553	AVDE1	AT1G08550
CARHR265630	111.18	1.859	0.609031	3.05238	0.00227033	0.0120758	ATHS83	AT5G52640
CARHR079010	343.956	1.11818	0.366429	3.05156	0.00227656	0.0121059	Pentatricopeptide repeat-containing protein	AT3G04760
CARHR140700	85.5518	1.50836	0.494506	3.05023	0.0022867	0.0121376	CARHR140700	AT2G45510
CARHR220590	21.6334	2.10495	0.690111	3.05016	0.00228717	0.0121376	Regulator of chromosome condensation (RCC1) family protein	AT4G14368
CARHR174790	970.933	1.35238	0.443521	3.04919	0.00229462	0.0121709	PLATZ transcription factor family protein	AT5G46710
CARHR112650	5393.92	1.05086	0.344866	3.04715	0.00231025	0.0122383	ATGRP7	AT2G21660
CARHR263380	1004.87	1.16775	0.383312	3.04647	0.00231545	0.0122627	CARHR263380	AT5G39050
CARHR140330	87.5573	1.12235	0.368506	3.04567	0.00232161	0.0122891	CARHR140330	AT2G45080
CARHR003840	90.1569	1.15452	0.3791	3.04543	0.00232351	0.0122961	CCT motif-containing protein	AT1G04500
CARHR157610	101.137	1.15804	0.380817	3.04093	0.00235852	0.0124403	Sterile alpha motif (SAM) domain-containing protein	AT3G48800
CARHR142410	137.177	1.23411	0.405871	3.04063	0.0023608	0.012447	Invertase/pectin methylesterase inhibitor family protein	AT2G47050
CARHR018710	898.443	1.07115	0.352516	3.03859	0.00237687	0.0125182	ATMPK8	AT1G18150
CARHR172810	3444.82	1.11813	0.368717	3.0325	0.00242536	0.0127158	Universal stress protein family protein	AT3G62550
CARHR248290	58.0912	1.76248	0.581473	3.03106	0.00243693	0.0127732	CARHR248290	AT4G00230
CARHR081350	152.124	1.00347	0.331196	3.02985	0.00244674	0.0128214	CARHR081350	AT3G06740
CARHR207400	408.173	1.03347	0.341335	3.02773	0.00246395	0.0128954	CARHR207400	AT5G05850
CARHR062830	2239.04	1.2449	0.411486	3.02538	0.00248323	0.0129801	unknown protein; BEST Arabidopsis thaliana protein match is: unknown protein	AT1G69760
CARHR114130	28.8597	2.17493	0.719353	3.02345	0.00249906	0.013053	CARHR114130	AT2G22830
CARHR157110	33.5715	2.44913	0.810091	3.02328	0.00250055	0.0130575	CARHR157110	AT3G48340
CARHR116830	94.5122	1.08166	0.359164	3.0116	0.00259872	0.0135127	AtGDU4	AT2G24762
CARHR167420	39.0815	1.56194	0.519671	3.00563	0.00265035	0.0137606	AT3G57230	AT3G57230
CARHR201110	11.2989	2.49601	0.830647	3.00489	0.00265674	0.0137903	CARHR201110	AT5G12020
CARHR035650	533.239	1.04832	0.349329	3.00094	0.00269145	0.0139264	CARHR035650	AT1G43620
CARHR040230	181.528	1.53404	0.511319	3.00017	0.00269828	0.0139505	Heat shock protein 81-3	NA
CARHR100610	28.8707	1.97432	0.658961	2.99611	0.00273444	0.0141095	ATMBF1C	AT3G24500
CARHR075490	153.217	1.21724	0.406912	2.99142	0.00277686	0.0142965	AT3G01472.1	AT3G01470
CARHR197450	94.8437	1.3097	0.438322	2.98799	0.00280821	0.0144437	ATPCME	AT5G15860
CARHR186500	325.431	1.31747	0.441217	2.98599	0.00282659	0.0145132	CARHR186500	AT5G27930
CARHR075720	185.211	1.09068	0.366828	2.97328	0.00294635	0.015021	AtVIP1	AT3G01310
CARHR238490	94.67	1.09555	0.368708	2.97133	0.00296517	0.0151095	Uncharacterised BCR	NA
CARHR192050	44.7465	1.5024	0.505686	2.97102	0.00296817	0.0151212	CARHR192050	AT5G20810
CARHR149760	37.6269	1.57466	0.530228	2.96977	0.00298019	0.0151746	Nodulin MtN21 /EamA-like transporter protein	NA
CARHR167170	286.589	1.10456	0.372133	2.9682	0.00299551	0.0152418	Strictosidine synthase family protein	NA
CARHR251010	110.473	1.39636	0.470613	2.96711	0.00300615	0.0152884	CARHR251010	AT4G02710
CARHR207020	5.67997	2.48382	0.838106	2.96362	0.00304046	0.0154254	Peroxiredoxin	NA
CARHR189970	395.532	1.00001	0.337484	2.96314	0.00304515	0.0154455	ATCDPK9	AT5G23580
CARHR265290	7088.47	2.46818	0.833327	2.96184	0.00305808	0.0155035	Low-temperature-induced 78 kDa protein	NA
CARHR097510	198.712	1.54974	0.523536	2.96015	0.00307494	0.0155752	BRT1	AT3G21560
CARHR123800	103.068	1.03777	0.350568	2.96024	0.00307396	0.0155752	zinc knuckle (CCHC-type) family protein	NA
CARHR170950	53.9682	1.22433	0.413607	2.96012	0.00307521	0.0155752	CARHR170950	AT3G60550
CARHR017190	97.8798	1.02619	0.347145	2.95608	0.00311574	0.0157424	CARHR017190	AT1G16730
CARHR202470	60.0353	1.17164	0.396522	2.95479	0.00312885	0.0157818	Folate/biopterin transporter	AT5G10820
CARHR280800	103.609	1.17036	0.396445	2.95213	0.00315594	0.0158955	AT5G66870	AT5G66870
CARHR127350	113.322	1.28622	0.436632	2.94579	0.00322135	0.0161975	CCT motif-containing protein	AT2G33350
CARHR134670	120.058	1.43513	0.487486	2.94394	0.00324063	0.0162827	Mitochondrial glycoprotein family protein	AT2G39795
CARHR045400	107.493	1.35437	0.460231	2.94281	0.00325249	0.0163226	AtSIP1	AT1G55740
CARHR289750	71.8094	1.34812	0.458101	2.94284	0.00325212	0.0163226	Heavy metal transport/detoxification superfamily protein	AT1G56210
CARHR130360	68.448	2.05599	0.698862	2.9419	0.00326203	0.0163626	CARHR130360	AT2G36120
CARHR225260	9.21745	2.44587	0.831865	2.94022	0.00327981	0.01644	AtRABA1e	AT4G18430
CARHR080080	114.255	1.18372	0.403197	2.93584	0.00332643	0.0166218	CARHR080080	AT3G05630
CARHR152530	10.9677	2.15379	0.734958	2.93049	0.00338425	0.0168583	unknown protein; FUNCTIONS IN: molecular_function unknown; INVOLVED IN: biological_process unknown; LOCATED IN: endomembrane system; EXPRESSED IN: petal	AT3G43110
CARHR138420	654.61	1.43396	0.48997	2.92662	0.00342664	0.0170328	Protein of unknown function (DUF1685)	AT2G43340
CARHR189510	19.3613	2.04026	0.697684	2.92432	0.00345205	0.0171428	Protein kinase family protein	AT5G24080
CARHR164300	68.2519	1.08338	0.371963	2.9126	0.00358431	0.0176944	Transcription factor	AT3G54390
CARHR188250	707.29	1.09268	0.375305	2.91144	0.00359765	0.0177393	unknown protein; FUNCTIONS IN: molecular_function unknown; INVOLVED IN: biological_process unknown; LOCATED IN: cellular_component unknown; EXPRESSED IN: 23 plant structures; EXPRESSED DURING: 13 growth stages; Has 1807 Blast hits to 1807 proteins in 277 species: Archae - 0; Bacteria - 0; Metazoa - 736; Fungi - 347; Plants - 385; Viruses - 0; Other Eukaryotes - 339 (source: NCBI BLink)	AT5G25240
CARHR062280	11.642	2.12391	0.72969	2.91071	0.00360613	0.0177724	Mitotic checkpoint protein bub3	AT1G69400
CARHR057150	186.804	1.2183	0.418851	2.90867	0.00362974	0.0178806	CARHR057150	AT1G65480
CARHR130540	63.1173	1.56322	0.538527	2.90278	0.00369872	0.0181818	AT2G36270	AT2G36270
CARHR153150	396.871	1.58688	0.547231	2.89983	0.00373359	0.0183144	CARHR153150	AT3G29670
CARHR015210	20.0841	1.76449	0.608801	2.8983	0.00375193	0.0183828	AtHB32	AT1G14687
CARHR261430	91.8295	1.51906	0.524243	2.89763	0.00375999	0.0184137	AtSGF29b	AT5G40550
CARHR118660	132.684	1.03507	0.358069	2.89068	0.00384403	0.0187417	Pentatricopeptide repeat (PPR) superfamily protein	NA
CARHR043790	79.457	1.13533	0.393177	2.88759	0.00388211	0.0188964	Putative endonuclease or glycosyl hydrolase	NA
CARHR208950	122.36	1.22258	0.423572	2.88637	0.00389717	0.0189508	AtZAT6	AT5G04340
CARHR193710	93.5277	1.23854	0.430024	2.88017	0.00397466	0.0192661	Glycoprotein membrane precursor GPI-anchored	NA
CARHR135020	82.0974	2.16531	0.753806	2.8725	0.00407233	0.019671	CARHR135020	AT2G40080
CARHR091120	164.87	1.05721	0.368991	2.86514	0.00416823	0.0200877	CARHR091120	AT3G15990
CARHR018440	261.085	1.12607	0.39308	2.86474	0.00417354	0.0201087	Protein of unknown function (DUF789)	AT1G17830
CARHR246900	1121.94	1.19339	0.4168	2.86321	0.0041937	0.0201965	ATIPS1	AT4G39800
CARHR037880	28.716	1.67227	0.585314	2.85705	0.00427595	0.0205358	CARHR037880	AT1G48260
CARHR059420	7.91127	2.31419	0.81072	2.85449	0.00431057	0.0206593	CARHR059420	AT1G67030
CARHR071370	119.312	1.39404	0.488836	2.85176	0.0043478	0.020799	unknown protein; BEST Arabidopsis thaliana protein match is: unknown protein	AT1G77885
CARHR136010	70.4171	1.29155	0.452906	2.85169	0.00434868	0.020799	CARHR136010	AT2G40900
CARHR116530	303.781	1.03842	0.364274	2.85066	0.0043628	0.0208474	CARHR116530	AT2G25140
CARHR118310	173.858	1.01016	0.354558	2.84907	0.00438469	0.0209328	Low temperature and salt responsive protein family	AT2G24040
CARHR116150	64.7726	1.15747	0.406609	2.84663	0.00441848	0.0210565	Protein with RNI-like/FBD-like domains	NA
CARHR147300	79.1567	1.29622	0.455494	2.84575	0.00443069	0.0210945	CARHR147300	AT3G26310
CARHR066970	461.773	1.07946	0.379409	2.84511	0.00443957	0.0211224	BBX16	AT1G73870
CARHR136880	24.776	1.75284	0.616883	2.84145	0.00449085	0.021342	CARHR136880	AT2G41800
CARHR156870	106.11	1.03291	0.363574	2.841	0.00449719	0.0213673	AT3G48150	AT3G48150
CARHR034860	481.232	1.09736	0.386733	2.8375	0.00454678	0.0215636	AT1G36160	AT1G36160
CARHR191730	53.8783	1.29403	0.456129	2.83698	0.00455424	0.0215852	CARHR191730	AT5G21140
CARHR157470	7.27973	2.37958	0.839006	2.83619	0.00456546	0.0216227	CARHR157470	AT3G48720
CARHR043080	86.1523	1.12092	0.39546	2.83446	0.00459027	0.0217107	unknown protein; BEST Arabidopsis thaliana protein match is: unknown protein	AT1G52855
CARHR266600	5.75471	2.35952	0.832398	2.8346	0.00458826	0.0217107	Sensitivity to red light reduced protein 1	NA
CARHR064320	1939.69	2.06352	0.728356	2.83312	0.0046096	0.0217764	ATMYBL2	AT1G71030
CARHR053480	97.53	1.06593	0.376263	2.83293	0.00461234	0.0217805	CARHR053480	AT1G59720
CARHR180390	111.688	1.55756	0.549937	2.83225	0.00462211	0.0218195	FBD-associated F-box protein	NA
CARHR148230	18.2443	1.73036	0.612094	2.82695	0.00469936	0.0221464	CARHR148230	AT3G27025
CARHR144060	132.806	1.1729	0.415013	2.82618	0.00471069	0.0221698	CLAVATA3/ESR (CLE)-related protein 16	NA
CARHR040300	215.084	1.06067	0.375545	2.82434	0.00473775	0.022277	CARHR040300	AT1G50240
CARHR277630	150.2	1.0381	0.368116	2.82004	0.00480181	0.0225306	Receptor-like kinase	AT5G63710
CARHR215380	71.5225	1.04705	0.371447	2.81883	0.00481995	0.0226025	Adenylyltransferase and sulfurtransferase MOCS3	AT5G37530
CARHR168530	54.6233	1.30502	0.463848	2.81347	0.00490094	0.0229102	ATMYOS3	AT3G58160
CARHR056180	122.479	1.02348	0.364337	2.80917	0.00496691	0.0231719	Leucine-rich receptor-like protein kinase family protein	AT5G63930
CARHR031120	119.805	1.11302	0.396349	2.80818	0.00498227	0.0232228	Formin Homology 14	NA
CARHR043240	84.1987	1.00775	0.359213	2.80542	0.00502508	0.0233754	CARHR043240	AT1G53025
CARHR150970	18.0053	2.3211	0.827761	2.80408	0.0050461	0.0234522	BEST Arabidopsis thaliana protein match is: nucleic acid binding;zinc ion binding	NA
CARHR069800	138.886	1.01823	0.363365	2.80222	0.00507525	0.0235615	Arabidopsis protein of unknown function (DUF241)	AT1G76240
CARHR008010	102.208	1.05907	0.379393	2.79149	0.00524668	0.0242602	CARHR008010	AT1G08180
CARHR122950	1817.74	2.01769	0.724418	2.78525	0.00534863	0.0246498	CARHR122950	AT2G29630
CARHR133230	489.065	1.02231	0.367435	2.78228	0.00539781	0.024838	CARHR133230	AT2G38550
CARHR270980	38.8192	1.356	0.4877	2.78039	0.0054293	0.0249719	CARHR270980	AT5G57190
CARHR000070	83.7808	1.08244	0.3895	2.77906	0.00545162	0.0250691	AtSWEET16	AT3G16690
CARHR067570	173.293	1.57346	0.568313	2.76864	0.00562905	0.0257548	ATHSP101	AT1G74310
CARHR002120	42.5987	1.93709	0.70157	2.76108	0.00576108	0.0262665	Protein of unknown function	AT1G02813
CARHR173030	81.3959	1.36791	0.497768	2.74809	0.00599426	0.0271812	beta glucosidase 8	NA
CARHR085670	108.206	1.389	0.5056	2.74724	0.00600998	0.0272347	CARHR085670	AT3G11090
CARHR163440	137.699	1.22193	0.445196	2.74471	0.00605652	0.027398	CARHR163440	AT3G53530
CARHR147160	77.9085	1.34625	0.491306	2.74013	0.0061414	0.027728	Cellulase (Glycosyl hydrolase family 5) protein	AT3G26140
CARHR266540	731.511	1.03939	0.380149	2.73417	0.00625369	0.0281497	Zinc finger protein CONSTANS-like protein	AT5G53420
CARHR200060	242.905	1.03046	0.377815	2.72742	0.00638311	0.0286458	Auxin-responsive GH3 family protein	NA
CARHR063710	346.419	1.1193	0.41048	2.7268	0.00639511	0.028675	unknown protein; BEST Arabidopsis thaliana protein match is: unknown protein	AT1G70505
CARHR230750	33.9939	1.35745	0.497925	2.72621	0.00640657	0.028714	CARHR230750	AT4G23410
CARHR285640	644.869	1.01604	0.372814	2.72533	0.00642367	0.0287721	ATUBC7	AT5G59300
CARHR181240	14.6338	1.9028	0.698649	2.72354	0.00645855	0.0289098	CARHR181240	AT5G42900
CARHR179840	31.6597	1.58116	0.581854	2.71745	0.00657877	0.0293535	Disease resistance protein	NA
CARHR064910	49.7583	1.57424	0.579868	2.71482	0.00663113	0.0295366	late embryogenesis abundant domain-containing protein / LEA domain-containing protein	AT1G72100
CARHR176100	52.4789	1.44974	0.536833	2.70054	0.00692267	0.0306028	Protein of unknown function (DUF640)	NA
CARHR271160	113.944	1.00236	0.371351	2.69921	0.00695034	0.0306835	AT5G57360	AT5G57360
CARHR176630	80.52	1.07101	0.3971	2.69707	0.00699518	0.0308358	Cysteine/histidine-rich C1 domain-containing protein	NA
CARHR102760	34.0873	1.41506	0.524817	2.69629	0.00701165	0.0309019	unknown protein; Has 35333 Blast hits to 34131 proteins in 2444 species: Archae - 798; Bacteria - 22429; Metazoa - 974; Fungi - 991; Plants - 531; Viruses - 0; Other Eukaryotes - 9610 (source: NCBI BLink)	AT2G04790
CARHR121950	164.617	1.18139	0.438405	2.69474	0.00704445	0.0310072	Dof zinc finger protein	AT2G28810
CARHR149740	21.86	1.95794	0.727317	2.692	0.00710253	0.0312167	Nodulin MtN21 /EamA-like transporter protein	NA
CARHR247680	205.262	1.06481	0.395966	2.68916	0.00716327	0.0314374	Coatomer	NA
CARHR121260	81.6355	1.02953	0.3839	2.68175	0.0073238	0.0319939	CARHR121260	AT2G28330
CARHR063660	15.7306	1.79306	0.668688	2.68145	0.0073303	0.0320156	Polygalacturonase	AT1G70500
CARHR020440	343.861	1.01931	0.380574	2.67836	0.00739842	0.0322861	BEST Arabidopsis thaliana protein match is: transmembrane receptors	AT1G19960
CARHR181640	80.8243	1.32228	0.494193	2.67563	0.00745886	0.0325023	Glucan endo-1	AT5G42720
CARHR149960	9.52882	2.01381	0.756288	2.66276	0.00775032	0.0335622	CARHR149960	AT3G45680
CARHR205200	981.399	1.15258	0.433287	2.66009	0.00781196	0.0337521	CARHR205200	AT5G07990
CARHR044350	222.142	1.06482	0.400633	2.65783	0.00786448	0.0339509	GDSL esterase/lipase	AT1G54020
CARHR253190	41.1306	1.26336	0.475593	2.65639	0.00789829	0.0340758	BAH-PHD domain-containing protein	NA
CARHR204660	30.0623	1.44089	0.543132	2.65292	0.00797978	0.0343634	Protein of unknown function (DUF 3339)	AT5G08391
CARHR062420	49.9137	1.16068	0.438618	2.64622	0.00813979	0.0349947	AT1G69490	AT1G69490
CARHR125170	264.893	1.03034	0.390058	2.64149	0.00825412	0.0354425	CARHR125170	AT2G31530
CARHR125010	474.64	1.03796	0.393077	2.6406	0.00827587	0.0355212	BBX25	AT2G31380
CARHR103110	9.36507	2.20172	0.834007	2.63993	0.00829223	0.0355768	Unknown protein	NA
CARHR032460	7.80624	2.21405	0.8392	2.63828	0.00833267	0.0356917	MATE efflux family protein	NA
CARHR012380	29.6137	1.51101	0.577798	2.61512	0.00891972	0.037711	Protein of unknown function (DUF506)	AT1G12030
CARHR264470	50.5688	1.21689	0.465404	2.61469	0.00893074	0.0377499	zinc finger protein-related	NA
CARHR139170	10.0918	1.92964	0.740144	2.60711	0.00913093	0.0384328	Late embryogenesis abundant (LEA) hydroxyproline-rich glycoprotein family	AT2G44000
CARHR214060	18.482	1.70264	0.653477	2.60551	0.0091738	0.0385743	Plant invertase/pectin methylesterase inhibitor superfamily protein	AT5G38610
CARHR293660	109.852	1.1444	0.441668	2.59108	0.0095675	0.0399961	CARHR293660	AT2G17270
CARHR036010	124.196	1.0555	0.408025	2.58685	0.00968564	0.0404495	Adenine nucleotide alpha hydrolases-like superfamily protein	AT1G44760
CARHR025050	81.9844	1.353	0.523744	2.58331	0.0097856	0.0408343	ATCUL3	AT1G26830
CARHR124060	119.507	1.09354	0.423468	2.58235	0.00981289	0.0409332	CARHR124060	AT2G30590
CARHR047320	47.7338	1.39759	0.541737	2.57983	0.00988489	0.0411888	BTB/POZ domain-containing protein	AT1G63850
CARHR166430	126.594	1.0346	0.401407	2.57744	0.00995359	0.0414359	Plant protein of unknown function (DUF827)	AT3G56270
CARHR082350	231.81	1.07664	0.417764	2.57715	0.00996197	0.0414543	BBX7	AT3G07650
CARHR069590	35.1822	1.40767	0.546271	2.57687	0.00996985	0.0414788	LYR family of Fe/S cluster biogenesis protein	AT1G76065
CARHR165690	398.5	1.11943	0.434543	2.57611	0.00999196	0.0415377	ATDFD	AT3G55630
CARHR046070	19.2755	1.85354	0.719545	2.57599	0.00999528	0.0415432	CARHR046070	AT5G48920
CARHR234170	141.035	1.62924	0.63296	2.574	0.0100531	0.0417504	ATOPT5	AT4G26590
CARHR243340	302.867	1.02247	0.398298	2.5671	0.0102554	0.0424185	CARHR243340	AT4G35060
CARHR171790	51.7698	1.17289	0.458997	2.55532	0.0106089	0.0436073	ATSYP73	AT3G61450
CARHR275190	13.6185	1.97937	0.775628	2.55196	0.0107119	0.0439701	AT5G61430	AT5G61430
CARHR036950	6.42702	2.11691	0.829849	2.55095	0.0107428	0.0440712	HAT family dimerization domain-containing protein	NA
CARHR145440	212.282	1.24332	0.487705	2.54933	0.0107931	0.0442166	ATEXP15	AT2G03090
CARHR196700	20.1283	1.61577	0.635927	2.54081	0.0110597	0.045114	CARHR196700	AT5G16530
CARHR221930	255.494	1.45936	0.575344	2.53651	0.0111964	0.0455649	AT-BETA-AMY	AT4G15210
CARHR136290	156.003	1.14563	0.452125	2.53388	0.0112807	0.0458541	CARHR136290	AT2G41210
CARHR204340	406.353	2.0706	0.818087	2.53102	0.011373	0.0461367	ATFLS1	AT5G08640
CARHR272730	157.428	1.09215	0.432919	2.52276	0.0116439	0.046992	AtAIRP4	AT5G58787
CARHR277710	71.8927	1.27276	0.50476	2.52151	0.0116851	0.04714	BGAL6	AT5G63800
CARHR013500	18.5441	1.94019	0.770859	2.51692	0.0118385	0.0476486	Cellulase (glycosyl hydrolase family 5) protein	AT1G13130
CARHR173120	21.4387	1.51012	0.600529	2.51465	0.0119151	0.0478554	CARHR173120	AT3G62860
CARHR038660	71.4253	1.03696	0.412574	2.5134	0.0119573	0.0479893	2-oxoglutarate (2OG) and Fe(II)-dependent oxygenase superfamily protein	NA
CARHR278280	32.651	1.69547	0.674576	2.51339	0.0119578	0.0479893	Conserved peptide upstream open reading frame 40	AT5G64341
CARHR098700	4492.08	1.7987	0.716014	2.5121	0.0120017	0.0481288	CARHR098700	AT3G22840
CARHR003150	82.3333	1.00731	0.401004	2.51198	0.0120057	0.0481359	unknown protein; FUNCTIONS IN: molecular_function unknown; INVOLVED IN: biological_process unknown; LOCATED IN: endomembrane system; EXPRESSED IN: 21 plant structures; EXPRESSED DURING: 13 growth stages; Has 1345 Blast hits to 1122 proteins in 102 species: Archae - 2; Bacteria - 28; Metazoa - 28; Fungi - 30; Plants - 109; Viruses - 0; Other Eukaryotes - 1148 (source: NCBI BLink)	AT1G03820
CARHR026840	51.1095	1.13318	0.451236	2.51129	0.0120291	0.0482111	Protein of unknown function (DUF1664)	AT1G24265
CARHR272590	368.001	1.10801	0.441651	2.5088	0.0121143	0.04845	U-box domain-containing protein	AT5G58680
CARHR122830	23.1709	1.96332	0.782738	2.50827	0.0121325	0.0484951	17.5 kDa class I heat shock protein	AT2G29500

## Sheet: DOWN
GeneID	Base.mean	log2.FC.	StdErr	Wald.Stats	P.value	P.adj	gene_description	ath_gene
CARHR287470	4345.83	-7.71631	0.321765	-23.9812	4.37284e-127	9.12918e-123	Nodulin-like / Major Facilitator Superfamily protein	AT2G16660
CARHR002270	8090.92	-4.24921	0.218531	-19.4444	3.24857e-84	3.39102e-80	ATGST11	AT1G02920
CARHR104720	4187.79	-4.02358	0.210805	-19.0867	3.25439e-81	2.26473e-77	ATSERK4	AT2G13790
CARHR019640	3118.85	-3.18835	0.172859	-18.4448	5.73929e-76	2.99548e-72	unknown protein; BEST Arabidopsis thaliana protein match is: unknown protein	AT1G19020
CARHR195790	22449.2	-2.85222	0.155193	-18.3785	1.9517e-75	8.14913e-72	ATCESA7	AT5G17420
CARHR144620	5298.22	-3.23573	0.177334	-18.2466	2.20366e-74	7.66762e-71	CARHR144620	AT2G02010
CARHR238930	1850.49	-3.40068	0.187901	-18.0982	3.29189e-73	8.59059e-70	Calmodulin-binding protein	AT4G31000
CARHR187510	2260.7	-3.16304	0.182396	-17.3417	2.28086e-67	4.76174e-64	Receptor-like protein kinase	AT5G25930
CARHR045120	7946.14	-3.49206	0.201452	-17.3344	2.58584e-67	4.90769e-64	Methyltransferase type 11	AT1G55450
CARHR001020	688.912	-4.03447	0.233784	-17.2573	9.86416e-67	1.71612e-63	UDP-Glycosyltransferase superfamily protein	NA
CARHR145570	1397.04	-3.38974	0.198854	-17.0464	3.71739e-65	5.54342e-62	Xenotropic and polytropic retrovirus receptor-like protein	AT2G03240
CARHR185170	1292.11	-4.15111	0.244681	-16.9654	1.48038e-64	2.06039e-61	Glycine-rich protein	AT5G28610
CARHR214450	1404.8	-3.27013	0.193619	-16.8895	5.37433e-64	7.01249e-61	CARHR214450	AT5G38210
CARHR208410	3736.33	-3.07367	0.185065	-16.6086	6.04056e-62	7.41816e-59	ATCPK1	AT5G04870
CARHR247090	1041.45	-6.09149	0.370142	-16.4572	7.45088e-61	8.64178e-58	CARHR247090	AT4G39640
CARHR027860	2833.88	-4.70282	0.288923	-16.2771	1.43585e-59	1.5777e-56	Ethylene responsive transcription factor 3a	NA
CARHR273210	1512.26	-4.25666	0.262953	-16.1879	6.1405e-59	6.40976e-56	Protein kinase-like protein	NA
CARHR189470	2918.72	-4.40421	0.272928	-16.1369	1.40407e-58	1.39585e-55	ATWRKY30	AT5G24110
CARHR146590	2416.29	-5.38728	0.336012	-16.033	7.5168e-58	7.1331e-55	AT3G25610	AT3G25610
CARHR027970	691.974	-4.44642	0.278492	-15.966	2.20371e-57	2.0003e-54	CARHR027970	AT1G28480
CARHR294280	8881.17	-3.3258	0.209807	-15.8517	1.36885e-56	1.19073e-53	Phospholipase like protein (PEARLI 4)	AT4G38550
CARHR090620	1306.56	-2.89	0.184219	-15.6878	1.83215e-55	1.52999e-52	CARHR090620	AT3G15540
CARHR010710	1335	-8.08775	0.519199	-15.5774	1.03756e-54	8.33117e-52	CARHR010710	AT1G10550
CARHR090330	8740.1	-4.4526	0.290309	-15.3374	4.29829e-53	3.32353e-50	Lectin protein kinase family protein	AT3G16530
CARHR129830	673.069	-3.11715	0.203326	-15.3308	4.76316e-53	3.55145e-50	Eukaryotic aspartyl protease family protein	NA
CARHR230350	626.339	-3.30181	0.216473	-15.2528	1.57787e-52	1.09804e-49	Receptor-like protein kinase	NA
CARHR239710	3934.27	-3.44488	0.225852	-15.2529	1.57568e-52	1.09804e-49	ATWRKY18	AT4G31800
CARHR041950	726.304	-6.7065	0.444522	-15.087	1.97259e-51	1.32844e-48	CARHR041950	AT1G51800
CARHR004590	1155.24	-4.73125	0.31713	-14.919	2.48141e-50	1.61889e-47	Unknown protein	NA
CARHR235790	715.577	-3.21773	0.216972	-14.8302	9.34646e-50	5.91291e-47	unknown protein; Has 30201 Blast hits to 17322 proteins in 780 species: Archae - 12; Bacteria - 1396; Metazoa - 17338; Fungi - 3422; Plants - 5037; Viruses - 0; Other Eukaryotes - 2996 (source: NCBI BLink)	AT4G28085
CARHR047500	931.581	-3.28931	0.22819	-14.4147	4.17957e-47	2.56638e-44	Disease resistance protein (TIR-NBS-LRR class) family	NA
CARHR294270	1763.99	-4.12881	0.286867	-14.3928	5.74394e-47	3.42618e-44	Monooxygenase	AT4G38540
CARHR015410	913.87	-3.69106	0.257462	-14.3363	1.29728e-46	7.52316e-44	PLANT CADMIUM RESISTANCE 2	AT5G35525
CARHR284360	7720.32	-2.48874	0.175744	-14.1611	1.59402e-45	8.99412e-43	ATRBOHD	AT5G47910
CARHR227320	654.632	-4.02675	0.284415	-14.158	1.66684e-45	9.15754e-43	CARHR227320	AT4G20780
CARHR014970	384.194	-7.40765	0.523989	-14.137	2.24512e-45	1.20183e-42	Leucine-rich repeat receptor-like protein kinase	NA
CARHR250520	4794.87	-3.91819	0.277304	-14.1296	2.4967e-45	1.30309e-42	AtPME41	AT4G02330
CARHR205770	538.175	-5.08365	0.360705	-14.0936	4.15624e-45	2.11633e-42	unknown protein; FUNCTIONS IN: molecular_function unknown; INVOLVED IN: biological_process unknown; LOCATED IN: cellular_component unknown; EXPRESSED IN: egg cell; Has 84 Blast hits to 81 proteins in 31 species: Archae - 0; Bacteria - 0; Metazoa - 42; Fungi - 0; Plants - 41; Viruses - 0; Other Eukaryotes - 1 (source: NCBI BLink)	AT5G07380
CARHR236050	1293.05	-3.2007	0.227268	-14.0834	4.8061e-45	2.38898e-42	CARHR236050	AT4G28350
CARHR083020	1093.23	-4.86943	0.345945	-14.0757	5.35512e-45	2.59997e-42	Protein kinase 2	NA
CARHR275660	3128.18	-2.39157	0.170105	-14.0593	6.75092e-45	3.20316e-42	Copine	NA
CARHR067620	935.432	-2.99588	0.213378	-14.0403	8.83869e-45	4.10056e-42	CARHR067620	AT1G74360
CARHR030190	641.57	-5.22038	0.372961	-13.9971	1.62286e-44	7.3653e-42	AtBBE11	AT1G30730
CARHR236170	3069.84	-2.29135	0.164294	-13.9466	3.29773e-44	1.46483e-41	Protein phosphatase 2C family protein	AT4G28400
CARHR185180	1828.41	-3.87024	0.279321	-13.8559	1.1721e-43	5.0979e-41	Glycine-rich protein	NA
CARHR291930	5842.22	-2.5269	0.183452	-13.7742	3.64448e-43	1.55277e-40	Disease resistance protein (TIR-NBS-LRR class) family	NA
CARHR009530	6424.21	-2.11847	0.154147	-13.7432	5.59641e-43	2.33673e-40	CARHR009530	AT1G09560
CARHR231730	452.125	-4.36369	0.317662	-13.7369	6.10455e-43	2.49891e-40	CARHR231730	AT4G24310
CARHR274860	759.485	-5.12078	0.376333	-13.607	3.63698e-42	1.43263e-39	ACT	AT5G61160
CARHR064880	467.77	-4.16411	0.306703	-13.577	5.48188e-42	2.0869e-39	Serine-type endopeptidase inhibitor	AT1G72060
CARHR281520	8425.89	-2.68642	0.197868	-13.5768	5.49788e-42	2.0869e-39	CARHR281520	AT5G66210
CARHR249050	1207.59	-3.81627	0.28163	-13.5507	7.85183e-42	2.92719e-39	AtWRKY22	AT4G01250
CARHR074800	370.915	-3.40556	0.251982	-13.5151	1.27406e-41	4.66639e-39	VQ motif-containing protein	AT1G80450
CARHR104510	3554.87	-2.89178	0.214546	-13.4786	2.09035e-41	7.52417e-39	AT3G44350	AT3G44350
CARHR068850	497.314	-3.60581	0.269056	-13.4017	5.90833e-41	2.09065e-38	ATCKX5	AT1G75450
CARHR229360	1138.96	-4.61142	0.345713	-13.3389	1.37479e-40	4.78357e-38	Bifunctional inhibitor/lipid-transfer protein/seed storage 2S albumin-like protein	NA
CARHR011980	258.245	-5.98476	0.449241	-13.3219	1.72588e-40	5.90675e-38	MATE efflux family protein	AT1G11670
CARHR164070	587.751	-4.3186	0.325985	-13.2478	4.64429e-40	1.53903e-37	Methyltransferase type 11	NA
CARHR230600	388.222	-3.83486	0.293376	-13.0715	4.79258e-39	1.56335e-36	Kinase family protein	NA
CARHR234300	8451.27	-2.15551	0.16549	-13.025	8.81744e-39	2.83203e-36	CARHR234300	AT4G26690
CARHR251660	9748.34	-5.00884	0.391091	-12.8074	1.49122e-37	4.71701e-35	CARHR251660	AT4G03210
CARHR027290	7304.33	-3.16317	0.252874	-12.5089	6.67466e-36	1.95783e-33	AT1G27770	AT1G27770
CARHR059480	948.244	-2.33577	0.186742	-12.508	6.75212e-36	1.95783e-33	unknown protein; FUNCTIONS IN: molecular_function unknown; INVOLVED IN: biological_process unknown; LOCATED IN: plasma membrane; EXPRESSED IN: 22 plant structures; EXPRESSED DURING: 13 growth stages; Has 283 Blast hits to 281 proteins in 136 species: Archae - 0; Bacteria - 145; Metazoa - 0; Fungi - 65; Plants - 41; Viruses - 0; Other Eukaryotes - 32 (source: NCBI BLink)	AT1G67060
CARHR073630	4590.4	-3.12552	0.250032	-12.5005	7.4177e-36	2.12136e-33	ATWRKY40	AT1G80840
CARHR023170	602.147	-4.25194	0.34169	-12.4439	1.51026e-35	4.26076e-33	AtERF019	AT1G22810
CARHR125590	9192.11	-2.62271	0.210808	-12.4412	1.56097e-35	4.34511e-33	CARHR125590	AT2G31880
CARHR242700	8881.45	-2.29045	0.184492	-12.4149	2.17039e-35	5.96202e-33	Elicitor-responsive protein	AT4G34150
CARHR168410	1542.23	-4.56067	0.368707	-12.3694	3.82858e-35	1.03804e-32	Disease resistance-responsive (Dirigent-like protein) family protein	NA
CARHR036350	188.61	-5.57817	0.452188	-12.336	5.80006e-35	1.55241e-32	Remorin family protein	AT1G45207
CARHR263480	5272.56	-1.89448	0.153791	-12.3185	7.20103e-35	1.90299e-32	CARHR263480	AT5G39000
CARHR137920	288.733	-6.02351	0.489347	-12.3093	8.07495e-35	2.08124e-32	CARHR137920	AT2G42840
CARHR127090	1262.54	-3.20872	0.261135	-12.2876	1.05617e-34	2.68897e-32	Leucine-rich repeat receptor-like protein kinase family protein	NA
CARHR019780	11795.6	-2.50554	0.205089	-12.2169	2.52654e-34	6.35502e-32	AtJAZ1	AT1G19180
CARHR049790	2776.53	-2.36251	0.195106	-12.1088	9.48482e-34	2.32958e-31	Lysine-specific demethylase 3A-B	AT1G62310
CARHR127600	4295.23	-2.41823	0.199892	-12.0977	1.08603e-33	2.6061e-31	AtLYK5	AT2G33580
CARHR124530	726.272	-2.43625	0.201453	-12.0934	1.14449e-33	2.71517e-31	Protein of unknown function (DUF688)	AT2G30990
CARHR293520	1351.52	-2.20358	0.182669	-12.0633	1.65114e-33	3.87313e-31	CARHR293520	AT2G17220
CARHR183830	4674.17	-2.23899	0.185767	-12.0527	1.87696e-33	4.35393e-31	BIR1	AT5G48380
CARHR164320	250.913	-5.31286	0.442389	-12.0095	3.16887e-33	7.19092e-31	ATCHITIV	AT3G54420
CARHR041940	640.176	-6.60104	0.551156	-11.9767	4.70624e-33	1.05647e-30	Kinase-like protein	AT1G51790
CARHR261540	477.854	-7.17096	0.600748	-11.9367	7.6167e-33	1.69164e-30	ECS1	NA
CARHR123570	551.584	-3.52587	0.295984	-11.9124	1.02044e-32	2.24251e-30	ATWRKY25	AT2G30250
CARHR035820	196.75	-4.43043	0.372612	-11.8902	1.33089e-32	2.89426e-30	Eukaryotic aspartyl protease family protein	AT1G44130
CARHR135060	394.751	-2.72705	0.22941	-11.8872	1.37912e-32	2.96823e-30	Alpha/beta hydrolase related protein	AT2G40095
CARHR053210	36987.3	-2.8077	0.236752	-11.8592	1.92708e-32	4.10527e-30	AT1G59870	AT1G59870
CARHR159990	620.551	-3.08029	0.260857	-11.8083	3.53509e-32	7.38022e-30	CARHR159990	AT3G50470
CARHR197440	1700.34	-2.00873	0.170372	-11.7903	4.38028e-32	8.96541e-30	Endo-1	AT5G15870
CARHR259250	276.66	-5.47008	0.46424	-11.7829	4.78468e-32	9.69803e-30	AT4G08040	AT4G08040
CARHR249330	1900.84	-2.29468	0.194879	-11.7749	5.257e-32	1.05529e-29	ATCNGC13	AT4G01010
CARHR174540	350.454	-3.64061	0.309777	-11.7524	6.86747e-32	1.36545e-29	CARHR174540	AT5G46880
CARHR041970	509.337	-6.03325	0.515103	-11.7127	1.09714e-31	2.16086e-29	CARHR041970	AT1G51820
CARHR107650	1218.85	-2.43439	0.208546	-11.6731	1.74832e-31	3.41118e-29	ATMLO8	AT2G17480
CARHR136200	11169.1	-2.35392	0.203099	-11.59	4.62896e-31	8.94803e-29	ATCAL5	AT2G41110
CARHR191010	194.118	-6.42632	0.55759	-11.5252	9.85117e-31	1.88681e-28	unknown protein; BEST Arabidopsis thaliana protein match is: unknown protein	NA
CARHR233370	1694.8	-2.42347	0.210366	-11.5202	1.04333e-30	1.98014e-28	Aldose 1-epimerase family protein	AT4G25900
CARHR259810	11182.9	-2.89662	0.251763	-11.5054	1.23977e-30	2.33176e-28	CARHR259810	AT4G08850
CARHR042070	296.694	-4.65063	0.404386	-11.5005	1.31225e-30	2.44606e-28	unknown protein; FUNCTIONS IN: molecular_function unknown; INVOLVED IN: biological_process unknown; LOCATED IN: endomembrane system; EXPRESSED IN: stem	AT1G51920
CARHR006830	454.437	-3.66808	0.319638	-11.4757	1.74717e-30	3.22793e-28	glycine-rich protein	NA
CARHR027880	5420.21	-2.52791	0.220326	-11.4735	1.79196e-30	3.28164e-28	CARHR027880	AT1G28380
CARHR147490	1076.99	-2.87286	0.251299	-11.432	2.89218e-30	5.25044e-28	CARHR147490	AT3G26500
CARHR104010	1366.3	-2.41825	0.211681	-11.424	3.17127e-30	5.65868e-28	Protein kinase superfamily protein	AT2G07180
CARHR230270	6310.83	-2.32242	0.203864	-11.392	4.58171e-30	8.10613e-28	receptor kinase 1	NA
CARHR051210	1139.26	-3.54747	0.312901	-11.3374	8.56871e-30	1.49074e-27	CARHR051210	AT1G61380
CARHR280270	1863.62	-3.34638	0.295766	-11.3143	1.11534e-29	1.92438e-27	CARHR280270	AT5G67340
CARHR001720	1913.57	-3.15911	0.279311	-11.3104	1.16604e-29	1.99537e-27	ATGA2OX4	AT1G02400
CARHR048000	967.19	-2.78745	0.249049	-11.1924	4.44265e-29	7.36104e-27	TIR-NBS-LRR class disease resistance protein	NA
CARHR206300	3613.39	-3.20092	0.286617	-11.168	5.85101e-29	9.54308e-27	Leucine-rich repeat receptor-like protein kinase family protein	NA
CARHR255530	1779.1	-4.30248	0.385251	-11.168	5.84856e-29	9.54308e-27	AtWRKY41	AT4G11070
CARHR019340	650.984	-2.55567	0.229058	-11.1573	6.59575e-29	1.06744e-26	myb domain protein 47	NA
CARHR001330	3714.23	-2.23852	0.200672	-11.1551	6.7605e-29	1.08568e-26	CARHR001330	AT1G01140
CARHR114160	400.543	-2.65596	0.238657	-11.1288	9.09011e-29	1.44866e-26	AtbZIP6	AT2G22850
CARHR166030	1075.38	-3.33034	0.300049	-11.0993	1.26385e-28	1.99889e-26	ATCRR3	AT3G55950
CARHR142420	1382.5	-2.45046	0.222359	-11.0203	3.05073e-28	4.78873e-26	CARHR142420	AT2G47060
CARHR154330	11552.3	-3.94715	0.358984	-10.9953	4.02397e-28	6.26929e-26	ATEXLA1	AT3G45970
CARHR238120	19276	-1.88447	0.172309	-10.9366	7.70522e-28	1.17417e-25	AT4G30210	AT4G30210
CARHR053410	876.147	-2.09305	0.191574	-10.9256	8.7009e-28	1.3163e-25	AtNPF4.3	AT1G59740
CARHR278030	347.166	-4.9283	0.452655	-10.8876	1.32134e-27	1.98457e-25	AtPRX71	AT5G64120
CARHR176860	2672.44	-2.49319	0.230706	-10.8068	3.19717e-27	4.76767e-25	CARHR176860	AT5G45280
CARHR246160	954.61	-4.38253	0.406175	-10.7897	3.84893e-27	5.69887e-25	AT4G37770	AT4G37770
CARHR050990	214.243	-4.80889	0.445783	-10.7875	3.94389e-27	5.79835e-25	S-receptor kinase-like protein 3	NA
CARHR111630	2420.06	-1.90759	0.176957	-10.7799	4.28165e-27	6.25091e-25	ATDGK5	AT2G20900
CARHR015550	874.74	-2.01017	0.186628	-10.771	4.71849e-27	6.84083e-25	unknown protein; BEST Arabidopsis thaliana protein match is: unknown protein	AT1G15010
CARHR006840	829.155	-3.3251	0.308788	-10.7683	4.86096e-27	6.99877e-25	glycine-rich protein	AT1G07135
CARHR117690	720.495	-3.1358	0.293713	-10.6764	1.31262e-26	1.87696e-24	Kinase family protein	NA
CARHR033980	1999.02	-2.10583	0.197447	-10.6653	1.4792e-26	2.08657e-24	CARHR033980	AT1G34750
CARHR179220	8424.23	-2.39309	0.22455	-10.6573	1.61258e-26	2.25315e-24	AT5G44070	AT5G44070
CARHR193910	388.797	-2.97885	0.279523	-10.6569	1.61888e-26	2.25315e-24	AtVBP1	AT5G19080
CARHR064400	272.982	-3.48417	0.327826	-10.6281	2.20511e-26	3.04875e-24	unknown protein; FUNCTIONS IN: molecular_function unknown; INVOLVED IN: biological_process unknown; LOCATED IN: endomembrane system; BEST Arabidopsis thaliana protein match is: unknown protein	AT1G71110
CARHR272630	5718.29	-1.74361	0.164172	-10.6206	2.39006e-26	3.28272e-24	Smr (Small MutS Related) domain-containing protein	AT5G58720
CARHR051110	2295.06	-3.04345	0.287601	-10.5822	3.60455e-26	4.91637e-24	S-receptor kinase-like protein 1	NA
CARHR169180	2540.13	-2.56978	0.242853	-10.5816	3.62658e-26	4.91637e-24	CARHR169180	AT3G58790
CARHR023290	219.143	-3.68279	0.349185	-10.5468	5.25495e-26	7.03254e-24	RNA-binding protein	AT1G22910
CARHR063230	151.227	-4.08605	0.389998	-10.4771	1.10064e-25	1.46357e-23	ATFH8	AT1G70140
CARHR196250	3499.26	-2.59675	0.24835	-10.456	1.3752e-25	1.8171e-23	ATCSLD2	AT5G16910
CARHR290060	294.519	-4.4856	0.429045	-10.4548	1.39232e-25	1.82814e-23	CARHR290060	AT4G15660
CARHR084280	2065.48	-2.1686	0.208203	-10.4158	2.10062e-25	2.74092e-23	CARHR084280	AT3G09830
CARHR123950	468.921	-2.43039	0.23353	-10.4072	2.29964e-25	2.96827e-23	CARHR123950	AT2G30500
CARHR225390	148.766	-4.61519	0.44347	-10.407	2.3033e-25	2.96827e-23	Integral membrane protein TmpA	AT4G18540
CARHR040840	964.342	-2.08439	0.200312	-10.4057	2.33457e-25	2.99012e-23	Transmembrane proteins 14C	AT1G50740
CARHR107990	1320.42	-2.67232	0.257145	-10.3923	2.68899e-25	3.42305e-23	unknown protein; FUNCTIONS IN: molecular_function unknown; INVOLVED IN: biological_process unknown; LOCATED IN: plasma membrane; EXPRESSED IN: cultured cell; BEST Arabidopsis thaliana protein match is: unknown protein	AT2G17705
CARHR141760	544.791	-2.52646	0.244148	-10.3481	4.26918e-25	5.36914e-23	cyclic nucleotide gated channel 3	NA
CARHR129950	2027.11	-3.54241	0.342812	-10.3334	4.97777e-25	6.2228e-23	CARHR129950	AT2G35710
CARHR210020	2201.38	-1.98065	0.192382	-10.2954	7.39106e-25	9.13037e-23	CARHR210020	AT5G03320
CARHR230590	368.985	-3.67556	0.357151	-10.2913	7.71034e-25	9.46875e-23	Receptor-like protein kinase	NA
CARHR208980	323.201	-4.42158	0.430375	-10.2738	9.25039e-25	1.12279e-22	Pectate lyase family protein	AT5G04310
CARHR148000	2696.17	-1.93935	0.189384	-10.2403	1.30808e-24	1.57855e-22	Hydroxyproline-rich glycoprotein family protein	AT3G26910
CARHR231200	3895.06	-3.73618	0.366104	-10.2052	1.87846e-24	2.22822e-22	ATWRKY53	AT4G23810
CARHR212250	269.046	-4.43573	0.435257	-10.191	2.17416e-24	2.56441e-22	ATWRKY62	AT5G01900
CARHR289800	543.737	-4.06008	0.399108	-10.1729	2.62025e-24	3.0732e-22	F-box protein PP2-B3	NA
CARHR083820	269.377	-2.63158	0.259237	-10.1512	3.27213e-24	3.81632e-22	70 kDa heat shock protein	NA
CARHR238000	501.673	-2.57926	0.254267	-10.1439	3.52773e-24	4.09158e-22	Protein embryo defective 1353	AT4G30090
CARHR134500	474.726	-2.56016	0.252789	-10.1276	4.16599e-24	4.80516e-22	BIK1	AT2G39660
CARHR167520	5385.5	-1.99947	0.197712	-10.1131	4.83513e-24	5.54631e-22	AT3G57330	AT3G57330
CARHR192600	10284.9	-2.82608	0.279695	-10.1041	5.29532e-24	6.04101e-22	ATBCB	AT5G20230
CARHR224330	4412.48	-3.17937	0.315269	-10.0846	6.46091e-24	7.33067e-22	ATCBL1	AT4G17615
CARHR056330	238.441	-3.74457	0.371383	-10.0828	6.58466e-24	7.43069e-22	UDP-Glycosyltransferase superfamily protein	AT1G64920
CARHR082770	596.167	-2.90403	0.28846	-10.0673	7.70276e-24	8.64573e-22	Protein of unknown function	AT3G08030
CARHR142520	229.456	-5.05327	0.502013	-10.066	7.80677e-24	8.71561e-22	AtSDR5	AT2G47140
CARHR050770	522.232	-2.25357	0.225321	-10.0016	1.50003e-23	1.64822e-21	Receptor-like kinase	AT1G61610
CARHR024510	749.249	-2.84597	0.284581	-10.0005	1.51565e-23	1.65666e-21	unknown protein; FUNCTIONS IN: molecular_function unknown; INVOLVED IN: biological_process unknown; LOCATED IN: endomembrane system; BEST Arabidopsis thaliana protein match is: unknown protein	NA
CARHR003830	1559.2	-2.85586	0.285615	-9.99898	1.53974e-23	1.67423e-21	Protein of unknown function (DUF3527)	AT1G04490
CARHR041980	517.613	-4.79182	0.481923	-9.94311	2.70251e-23	2.92333e-21	Kinase-like protein	NA
CARHR274480	3481.51	-1.93661	0.194814	-9.94084	2.76498e-23	2.97548e-21	CARHR274480	AT5G60800
CARHR060490	2132.8	-1.76052	0.177489	-9.91907	3.43935e-23	3.68222e-21	Lysine ketoglutarate reductase trans-splicing related 1	AT1G67850
CARHR162280	1369.01	-3.08295	0.310882	-9.91679	3.51893e-23	3.7482e-21	unknown protein; BEST Arabidopsis thaliana protein match is: unknown protein	AT3G52520
CARHR091190	1317.16	-2.12583	0.214468	-9.91213	3.68689e-23	3.90716e-21	CARHR091190	AT3G16030
CARHR249200	5618.72	-2.2365	0.226006	-9.89576	4.3432e-23	4.57945e-21	Protein of unknown function (DUF3133)	AT4G01090
CARHR104710	517.813	-3.08024	0.311462	-9.88962	4.61757e-23	4.84427e-21	Leucine-rich repeat receptor-like protein kinase family protein	NA
CARHR001530	182.333	-4.04048	0.409208	-9.87391	5.4015e-23	5.63835e-21	NAC domain containing protein 5	NA
CARHR020980	16202.6	-2.77179	0.281268	-9.85462	6.5467e-23	6.76611e-21	CARHR020980	AT1G20510
CARHR086370	3874.63	-1.56159	0.158476	-9.85374	6.60424e-23	6.79196e-21	ATSYP121	AT3G11820
CARHR069570	249.912	-3.23545	0.329428	-9.82141	9.10568e-23	9.31859e-21	CARHR069570	AT1G76040
CARHR002110	206.644	-4.22416	0.430847	-9.80431	1.07881e-22	1.09865e-20	Pectinesterase	AT1G02810
CARHR085740	22926.9	-1.72568	0.176208	-9.79342	1.20156e-22	1.21696e-20	AtFAD7	AT3G11170
CARHR289320	16852	-1.89385	0.193389	-9.793	1.20664e-22	1.21696e-20	ATPAL2	AT3G53260
CARHR166050	112.468	-6.1752	0.631215	-9.78305	1.33139e-22	1.32993e-20	ATJRG21	AT3G55970
CARHR025870	1049.05	-2.78644	0.28552	-9.75917	1.68528e-22	1.66747e-20	unknown protein; BEST Arabidopsis thaliana protein match is: unknown protein	AT2G41730
CARHR259960	3931.87	-4.62013	0.474335	-9.74022	2.03105e-22	2.0001e-20	CARHR259960	AT4G08950
CARHR230300	858.866	-3.50979	0.360504	-9.73578	2.1218e-22	2.07966e-20	AT-RLK3	AT4G23190
CARHR167780	2396.62	-2.00778	0.206482	-9.72375	2.38826e-22	2.32989e-20	AT3G57550	AT3G57550
CARHR183490	711.823	-3.12282	0.321449	-9.71482	2.60703e-22	2.53148e-20	Cysteine-rich receptor-like protein kinase	AT5G48540
CARHR070240	1108.56	-1.96978	0.202934	-9.7065	2.82873e-22	2.72145e-20	Chaperone protein dnaJ	AT1G76700
CARHR287940	714.175	-3.4237	0.353007	-9.69868	3.05417e-22	2.92486e-20	ATWRKY48	AT5G49520
CARHR174520	837.796	-1.91561	0.198182	-9.66593	4.20773e-22	3.99294e-20	CARHR174520	AT5G46910
CARHR050870	241.891	-3.09131	0.320699	-9.63928	5.45694e-22	5.08591e-20	Disease resistance protein (TIR-NBS-LRR class) family	NA
CARHR089780	1667.68	-3.08657	0.320285	-9.63695	5.58222e-22	5.17955e-20	CARHR089780	AT3G14840
CARHR181320	130.532	-5.16165	0.536202	-9.6263	6.19163e-22	5.71959e-20	HXXXD-type acyl-transferase-like protein	AT5G42830
CARHR099720	454.965	-5.26915	0.54821	-9.61156	7.14611e-22	6.57221e-20	CARHR099720	AT3G23730
CARHR214350	658.115	-2.42229	0.25283	-9.58073	9.63627e-22	8.82353e-20	Protein kinase family protein	AT5G38260
CARHR206430	3417.08	-1.82564	0.190674	-9.57465	1.02199e-21	9.3171e-20	AT5G06750	AT5G06750
CARHR247910	214.592	-4.17821	0.43781	-9.54344	1.38174e-21	1.2542e-19	CARHR247910	AT4G38830
CARHR248410	1118.48	-1.68136	0.17643	-9.52988	1.57471e-21	1.42317e-19	CARHR248410	AT4G00330
CARHR257870	1802.21	-1.95645	0.205373	-9.52635	1.62904e-21	1.46593e-19	CARHR257870	AT5G50430
CARHR125490	5599.96	-1.77041	0.186167	-9.50979	1.91052e-21	1.71185e-19	Protein kinase	AT2G31800
CARHR000750	808.05	-3.38822	0.356559	-9.50255	2.04815e-21	1.82731e-19	CARHR000750	AT1G01600
CARHR186520	1147.69	-3.23093	0.340062	-9.50099	2.07897e-21	1.84692e-19	F-box/LRR-repeat protein	AT5G27920
CARHR242380	1665.85	-2.24473	0.236755	-9.48121	2.51355e-21	2.21415e-19	CARHR242380	AT4G34390
CARHR230620	159.709	-4.7581	0.503027	-9.45895	3.11065e-21	2.7172e-19	Receptor protein kinase	NA
CARHR017720	1300.18	-2.31941	0.245796	-9.43632	3.86083e-21	3.35844e-19	VQ motif-containing protein	AT1G17147
CARHR245770	227.41	-3.40775	0.361561	-9.42512	4.29634e-21	3.72177e-19	AUR3	AT4G37390
CARHR167750	9261.37	-2.27346	0.241339	-9.42021	4.50173e-21	3.88358e-19	ATCPK32	AT3G57530
CARHR008780	110.021	-6.05703	0.643372	-9.41451	4.75302e-21	4.08349e-19	BON3	AT1G08860
CARHR236700	91.6625	-6.29701	0.669755	-9.40195	5.35588e-21	4.58257e-19	AT4G28950	AT4G28950
CARHR209260	2273.08	-1.90565	0.202747	-9.39917	5.49949e-21	4.68624e-19	Calmodulin-binding protein	AT5G04020
CARHR175480	2035.71	-4.4714	0.47583	-9.39706	5.61101e-21	4.76184e-19	CARHR175480	AT5G46330
CARHR054250	2238.17	-3.37342	0.359064	-9.39504	5.7197e-21	4.83442e-19	purine permease 18	AT1G57980
CARHR021920	1529.04	-2.9066	0.309439	-9.39313	5.8244e-21	4.90306e-19	Calmodulin-like protein	AT1G21550
CARHR215810	664.294	-1.97118	0.209927	-9.3898	6.0112e-21	5.03999e-19	Kinase-like protein	AT2G19130
CARHR076810	231.151	-2.61757	0.278835	-9.38754	6.14185e-21	5.12894e-19	AtPFA-DSP3	AT3G02800
CARHR019970	1424.5	-4.32396	0.46089	-9.38176	6.48812e-21	5.39651e-19	Protein of unknown function (DUF1195)	AT1G19380
CARHR246760	3325.39	-2.90618	0.309898	-9.37788	6.73108e-21	5.57638e-19	APK2	AT4G39940
CARHR016980	279.695	-2.88655	0.30782	-9.3774	6.76204e-21	5.57988e-19	CARHR016980	AT1G16510
CARHR006520	102.022	-5.1899	0.554227	-9.3642	7.66293e-21	6.29838e-19	CARHR006520	AT1G06830
CARHR035300	322.939	-5.02163	0.538841	-9.31931	1.17097e-20	9.58678e-19	CARHR035300	AT1G43160
CARHR087260	5665.24	-1.68675	0.181149	-9.31139	1.26171e-20	1.02893e-18	AT3G12740	AT3G12740
CARHR116340	795.691	-2.29866	0.247054	-9.30429	1.34884e-20	1.09147e-18	TIR-NBS-LRR class disease resistance protein	NA
CARHR030220	669.7	-2.41337	0.259599	-9.29653	1.45103e-20	1.16962e-18	CARHR030220	AT1G30755
CARHR006210	2223.57	-2.28343	0.245883	-9.28667	1.59187e-20	1.27821e-18	1-aminocyclopropane-1-carboxylate oxidase-like protein	AT1G06620
CARHR010460	321.483	-4.70773	0.508813	-9.25238	2.19547e-20	1.74944e-18	Ankyrin repeat-containing protein	AT1G10340
CARHR241060	4046.28	-2.38417	0.257682	-9.25238	2.19549e-20	1.74944e-18	AtIQM1	AT4G33050
CARHR004290	1900.09	-2.20608	0.238485	-9.25038	2.23692e-20	1.77567e-18	Kinase	NA
CARHR278740	239.461	-5.57297	0.602692	-9.24679	2.31328e-20	1.82933e-18	AT5G64750	AT5G64750
CARHR208330	2642.73	-1.5463	0.167588	-9.22682	2.78796e-20	2.17994e-18	AT5G04930	AT5G04930
CARHR246020	2468.1	-1.80469	0.195907	-9.21194	3.20281e-20	2.49496e-18	AT4G37640	AT4G37640
CARHR284700	333.277	-2.50435	0.272316	-9.19648	3.69865e-20	2.85988e-18	CARHR284700	AT5G42180
CARHR287510	220.476	-3.39142	0.368761	-9.19679	3.68796e-20	2.85988e-18	Lipoxygenase	NA
CARHR215710	6824.85	-2.20297	0.239974	-9.18003	4.30965e-20	3.30782e-18	Disease resistance protein (TIR-NBS-LRR class)	NA
CARHR237950	279.463	-2.43248	0.26502	-9.17851	4.371e-20	3.34262e-18	Core-2/I-branching beta-1	AT4G30060
CARHR033070	113.872	-6.00173	0.65402	-9.17668	4.44577e-20	3.38738e-18	Leucine-rich repeat (LRR) family protein	NA
CARHR169500	500.144	-3.87258	0.422092	-9.17474	4.52684e-20	3.43661e-18	Eukaryotic aspartyl protease family protein	AT3G59080
CARHR239700	668.373	-3.20158	0.349049	-9.17229	4.63062e-20	3.49002e-18	WRKY like transcription factor	NA
CARHR062450	299.607	-3.16563	0.346642	-9.13229	6.70645e-20	5.00038e-18	Methyltransferase-like protein 7A	AT1G69520
CARHR035240	3503.65	-1.79145	0.196183	-9.13152	6.75434e-20	5.01816e-18	ATBZIP60	AT1G42990
CARHR209090	1670.71	-1.76138	0.192907	-9.13072	6.80431e-20	5.03736e-18	Calpain-B	AT5G04170
CARHR113660	1704.6	-3.41807	0.374532	-9.12623	7.09251e-20	5.21374e-18	AT2G22470	AT2G22470
CARHR211140	1722.16	-2.42151	0.265575	-9.11796	7.65487e-20	5.60739e-18	Haloacid dehalogenase-like hydrolase family protein	AT5G02230
CARHR106160	793.469	-2.38153	0.261238	-9.11631	7.77274e-20	5.67383e-18	CARHR106160	AT4G00970
CARHR294150	5830.42	-3.97152	0.435934	-9.11035	8.21133e-20	5.9731e-18	CARHR294150	AT4G38420
CARHR017130	1625.28	-2.03539	0.223751	-9.09667	9.31413e-20	6.75177e-18	CARHR017130	AT1G16670
CARHR054670	431.151	-2.1707	0.238836	-9.08866	1.00271e-19	7.24345e-18	CARHR054670	AT1G57610
CARHR072910	21271.1	-2.57067	0.282935	-9.08573	1.03009e-19	7.41555e-18	Unknown protein	NA
CARHR231190	178.647	-3.44046	0.379014	-9.07739	1.11214e-19	7.97872e-18	AT4G23800	AT4G23800
CARHR192780	1180.13	-2.17119	0.239333	-9.07183	1.17037e-19	8.36771e-18	Kinase family protein	AT5G20050
CARHR003530	1578.17	-1.57038	0.173132	-9.07043	1.18551e-19	8.44707e-18	Dymeclin	AT1G04200
CARHR067360	302.878	-3.72468	0.410707	-9.06896	1.20155e-19	8.53223e-18	Leucine-rich repeat receptor-like protein kinase family protein	NA
CARHR125980	326.36	-2.16946	0.23964	-9.05301	1.39079e-19	9.84252e-18	AthCYSTM6	AT2G32210
CARHR010070	89.4116	-5.59919	0.618853	-9.04768	1.46033e-19	1.02998e-17	CARHR010070	AT1G09950
CARHR245750	6523.5	-2.94543	0.325874	-9.03855	1.58764e-19	1.116e-17	CARHR245750	AT4G37370
CARHR143120	186.238	-3.1174	0.345101	-9.0333	1.66568e-19	1.16303e-17	CARHR143120	AT2G47750
CARHR187280	5447.3	-1.94714	0.215547	-9.0335	1.66264e-19	1.16303e-17	ATFC-I	AT5G26030
CARHR158790	8250.79	-1.77346	0.196444	-9.0278	1.75165e-19	1.21492e-17	CARHR158790	AT3G49720
CARHR231660	1201.78	-2.80526	0.310903	-9.02295	1.83092e-19	1.2657e-17	ATWRKY7	AT4G24240
CARHR223190	3218.54	-2.20909	0.245077	-9.01384	1.9897e-19	1.37092e-17	CARHR223190	AT4G16670
CARHR092730	2604.51	-1.50127	0.166815	-8.99961	2.26518e-19	1.5556e-17	CARHR092730	AT3G17410
CARHR000150	1922.44	-1.53685	0.171053	-8.98461	2.59646e-19	1.77726e-17	ATMC1	AT1G02170
CARHR235440	8296.96	-1.67375	0.186418	-8.97849	2.74502e-19	1.87281e-17	Major facilitator superfamily domain-containing protein	AT4G27720
CARHR067140	515.961	-4.38132	0.488067	-8.97689	2.78539e-19	1.89416e-17	CARHR067140	AT1G74000
CARHR162180	257.028	-2.34577	0.261855	-8.95829	3.29754e-19	2.23515e-17	Phytoalexin deficient 4	NA
CARHR010090	6629.98	-2.01325	0.225062	-8.94531	3.70919e-19	2.49796e-17	CARHR010090	AT1G09970
CARHR014180	1713.76	-1.68306	0.188172	-8.94427	3.74406e-19	2.51333e-17	CARHR014180	AT1G13790
CARHR250420	1329.94	-2.46799	0.276783	-8.91668	4.80469e-19	3.20471e-17	Protein dehydration-INDUCED 19-5	AT4G02200
CARHR065990	732.033	-3.30071	0.370418	-8.91078	5.06749e-19	3.35854e-17	CARHR065990	AT1G73020
CARHR245660	2354.2	-2.75757	0.310009	-8.89514	5.83456e-19	3.85469e-17	ATMYB73	AT4G37260
CARHR010160	2061.72	-1.53186	0.17267	-8.8716	7.21042e-19	4.74864e-17	Endo-1	AT1G10050
CARHR280770	2389.5	-2.32792	0.262598	-8.86496	7.65284e-19	5.02416e-17	CARHR280770	AT5G66920
CARHR002340	11657.6	-2.47775	0.280238	-8.84157	9.43811e-19	6.17679e-17	CARHR002340	AT1G03220
CARHR211760	292.669	-2.97975	0.337038	-8.84097	9.48947e-19	6.19099e-17	Trihelix transcription factor GT-3a	AT5G01380
CARHR016850	171.199	-3.31146	0.375269	-8.82424	1.10208e-18	7.16766e-17	ATOCT6	AT1G16370
CARHR244820	4484.56	-2.5188	0.285475	-8.82321	1.11223e-18	7.21119e-17	unknown protein; FUNCTIONS IN: molecular_function unknown; INVOLVED IN: biological_process unknown; LOCATED IN: mitochondrion; BEST Arabidopsis thaliana protein match is: unknown protein	AT4G36500
CARHR247130	331.347	-3.98071	0.451321	-8.82011	1.14344e-18	7.39057e-17	unknown protein; LOCATED IN: endomembrane system; BEST Arabidopsis thaliana protein match is: unknown protein	NA
CARHR047580	998.02	-2.01346	0.229198	-8.7848	1.56645e-18	1.00624e-16	TIR-NBS-LRR class disease resistance protein	NA
CARHR067590	385.944	-1.909	0.217429	-8.77989	1.63638e-18	1.04793e-16	Protein kinase superfamily protein	AT1G74330
CARHR155740	197.912	-3.05612	0.348786	-8.76218	1.91516e-18	1.22271e-16	Receptor-kinase	AT3G47580
CARHR151180	2864.62	-3.41208	0.389834	-8.75266	2.08381e-18	1.32633e-16	S-adenosyl-L-methionine:carboxyl methyltransferase family protein	NA
CARHR225830	4130.66	-2.27889	0.260522	-8.74741	2.1831e-18	1.38531e-16	BHP	AT4G18950
CARHR001040	827.399	-2.80115	0.322675	-8.68105	3.92124e-18	2.45837e-16	UDP-Glycosyltransferase superfamily protein	NA
CARHR139650	7519.19	-1.70753	0.197185	-8.65952	4.73761e-18	2.95245e-16	BGLU26	AT2G44490
CARHR036230	6981.99	-1.61882	0.186986	-8.65742	4.82575e-18	2.98953e-16	ATH5	AT1G45145
CARHR011410	248.079	-3.22533	0.372662	-8.65485	4.93565e-18	3.04568e-16	Unknown protein	NA
CARHR250410	375.724	-1.99298	0.2303	-8.65384	4.97929e-18	3.05743e-16	ATSYP42	AT4G02195
CARHR124430	1355.3	-3.23424	0.373874	-8.65062	5.12222e-18	3.11769e-16	unknown protein; FUNCTIONS IN: molecular_function unknown; INVOLVED IN: biological_process unknown; LOCATED IN: chloroplast	AT2G30930
CARHR066910	431.96	-2.95835	0.342113	-8.64728	5.27394e-18	3.2007e-16	receptor kinase 2	NA
CARHR206030	792.323	-1.91722	0.221819	-8.64319	5.46644e-18	3.30791e-16	CARHR206030	AT5G07100
CARHR024500	2728.75	-1.89961	0.220372	-8.62003	6.69339e-18	4.03867e-16	unknown protein; FUNCTIONS IN: molecular_function unknown; INVOLVED IN: biological_process unknown; LOCATED IN: cellular_component unknown; BEST Arabidopsis thaliana protein match is: unknown protein	AT1G24148
CARHR224960	2645.98	-2.56369	0.29754	-8.61631	6.91484e-18	4.14831e-16	AtPUP21	AT4G18205
CARHR094540	1168.5	-2.38899	0.277405	-8.61194	7.18362e-18	4.28492e-16	ATRBP47B	AT3G19130
CARHR280140	98.9405	-4.18815	0.486799	-8.60343	7.73662e-18	4.58856e-16	AZF1	AT5G67450
CARHR085560	1295.11	-1.84577	0.214644	-8.59918	8.02879e-18	4.74836e-16	PLAC8 family protein	AT3G10980
CARHR151520	890.949	-1.83547	0.213506	-8.59681	8.19661e-18	4.8203e-16	TIR-NBS-LRR class disease resistance protein	AT3G44400
CARHR162170	1242.81	-2.75139	0.320232	-8.59185	8.55794e-18	5.01865e-16	ATSYP122	AT3G52400
CARHR160470	681.299	-2.12783	0.247736	-8.58909	8.76572e-18	5.12611e-16	unknown protein; BEST Arabidopsis thaliana protein match is: unknown protein	AT3G50900
CARHR181560	692.978	-2.0915	0.244023	-8.57092	1.02664e-17	5.97025e-16	AT5G42650	AT5G42650
CARHR244430	367.658	-2.00303	0.233882	-8.5643	1.08735e-17	6.28826e-16	AT4G36030	AT4G36030
CARHR235680	173.85	-3.29845	0.386797	-8.5276	1.4941e-17	8.61667e-16	DNAJ heat shock N-terminal domain-containing protein	AT4G27980
CARHR125810	1144.76	-2.76859	0.32468	-8.52713	1.50023e-17	8.62821e-16	N-acetyltransferase	AT2G32020
CARHR254960	515.305	-2.94198	0.345044	-8.52639	1.50988e-17	8.65981e-16	Receptor-like protein kinase	NA
CARHR212080	467.214	-2.35616	0.277017	-8.50548	1.80844e-17	1.03438e-15	CARHR212080	AT5G01720
CARHR124540	712.203	-2.79342	0.329008	-8.49043	2.05871e-17	1.17111e-15	Protein kinase superfamily protein	AT2G31010
CARHR125920	2800.79	-1.94358	0.228906	-8.49072	2.05365e-17	1.17111e-15	Pyrimidine 5'-nucleotidase	AT2G32150
CARHR071930	99.001	-4.23899	0.499423	-8.48776	2.10658e-17	1.19508e-15	VQ motif-containing protein	AT1G78410
CARHR068090	755.676	-1.98149	0.233766	-8.4764	2.32278e-17	1.31416e-15	Glucose/sorbosone dehydrogenase-like protein (Precursor)	AT1G74790
CARHR046520	1536.6	-2.19877	0.259419	-8.47574	2.33589e-17	1.31801e-15	CARHR046520	AT1G64400
CARHR125500	1155.58	-1.49789	0.176877	-8.46855	2.4846e-17	1.39623e-15	AIP1	AT2G31810
CARHR098040	555.945	-2.34532	0.276962	-8.46799	2.49657e-17	1.39734e-15	CARHR098040	AT3G22160
CARHR082030	3834.24	-1.87429	0.22185	-8.44847	2.9515e-17	1.64755e-15	AT3G07390	AT3G07390
CARHR259030	4388.15	-1.49375	0.177494	-8.4158	3.90214e-17	2.14947e-15	Receptor protein kinase-like	AT5G49760
CARHR113530	5766.6	-1.43439	0.170518	-8.412	4.03094e-17	2.21458e-15	CAMTA3	AT2G22300
CARHR176090	520.715	-3.15926	0.37586	-8.4054	4.26399e-17	2.33113e-15	Unknown protein	NA
CARHR274960	2479.11	-1.65529	0.196932	-8.40536	4.26542e-17	2.33113e-15	ATSNAP33	AT5G61210
CARHR129100	99.229	-4.61978	0.549767	-8.40316	4.34627e-17	2.36912e-15	Leucine-rich repeat receptor-like protein kinase family protein	AT2G34930
CARHR145630	158.839	-5.22144	0.621464	-8.40184	4.39523e-17	2.38956e-15	Disease resistance protein (TIR-NBS-LRR class) family	NA
CARHR176730	1811.11	-3.3212	0.395832	-8.39045	4.84304e-17	2.62619e-15	CARHR176730	AT5G45340
CARHR197940	349.141	-3.46166	0.412787	-8.38608	5.02639e-17	2.71855e-15	AtENODL17	AT5G15350
CARHR276350	3349.9	-2.21773	0.264619	-8.38085	5.25462e-17	2.83464e-15	CARHR276350	AT5G62570
CARHR182810	316.092	-2.8516	0.340558	-8.37331	5.60223e-17	3.01438e-15	Pectate lyase family protein	AT5G48900
CARHR022720	2550.59	-2.908	0.348053	-8.35505	6.54038e-17	3.51012e-15	AtUGT85A2	AT1G22360
CARHR028380	462.653	-2.25705	0.270477	-8.34471	7.13901e-17	3.82156e-15	Disease resistance protein	NA
CARHR155500	87.226	-5.18988	0.625671	-8.29491	1.08665e-16	5.78491e-15	unknown protein; FUNCTIONS IN: molecular_function unknown; INVOLVED IN: biological_process unknown; LOCATED IN: chloroplast; EXPRESSED IN: 14 plant structures; EXPRESSED DURING: 9 growth stages; BEST Arabidopsis thaliana protein match is: unknown protein	AT3G46880
CARHR212000	1377.41	-1.47151	0.177405	-8.29466	1.08898e-16	5.78491e-15	CARHR212000	AT5G01640
CARHR235670	307.691	-5.02026	0.605585	-8.28993	1.13319e-16	6.00449e-15	CARHR235670	AT4G27970
CARHR070210	5438.44	-2.28227	0.275346	-8.28874	1.14452e-16	6.04915e-15	CARHR070210	AT1G76650
CARHR122100	878.867	-2.05341	0.247832	-8.28551	1.17609e-16	6.20029e-15	AT2G28930	AT2G28930
CARHR149800	724.872	-2.91149	0.351496	-8.28316	1.19954e-16	6.30799e-15	ATCSLC04	AT3G28180
CARHR216480	745.863	-2.19107	0.264793	-8.27467	1.28811e-16	6.75678e-15	AT5G36260	AT5G36260
CARHR273370	372.499	-2.02938	0.246182	-8.24343	1.67343e-16	8.71229e-15	CARHR273370	AT5G59790
CARHR165070	1637.47	-1.8763	0.227956	-8.23098	1.85694e-16	9.64363e-15	Protein phosphatase 2C family protein	AT3G55050
CARHR036930	732.509	-1.86818	0.227074	-8.22719	1.91657e-16	9.92859e-15	Protein phosphatase 2C family protein	AT1G47380
CARHR088560	7333.41	-2.93473	0.356883	-8.22323	1.98092e-16	1.02366e-14	ATBFRUCT1	AT3G13790
CARHR138380	3848.54	-2.0716	0.252524	-8.20357	2.33355e-16	1.19994e-14	AtCML5	AT2G43290
CARHR094070	748.862	-2.36603	0.288715	-8.19505	2.50479e-16	1.28168e-14	CARHR094070	AT3G18690
CARHR178460	437.038	-2.65981	0.32505	-8.18278	2.77363e-16	1.41232e-14	CARHR178460	AT5G44568
CARHR132490	1250.79	-2.88829	0.353576	-8.16881	3.11438e-16	1.58197e-14	AtIPCS2	AT2G37940
CARHR046190	122.8	-3.27136	0.401018	-8.15764	3.41637e-16	1.73116e-14	Alcohol dehydrogenase	AT1G64710
CARHR071750	6352.55	-2.69138	0.330905	-8.1334	4.17411e-16	2.1049e-14	Bifunctional arginine demethylase and lysyl-hydroxylase JMJD6	AT1G78280
CARHR247470	1138.5	-2.57403	0.316745	-8.12653	4.41765e-16	2.22234e-14	AtPCBER1	AT4G39230
CARHR251680	548.08	-2.8454	0.350653	-8.11458	4.8748e-16	2.44643e-14	Receptor protein kinase	AT4G03230
CARHR202770	73.2742	-4.54517	0.561144	-8.09983	5.50365e-16	2.7488e-14	CARHR202770	AT5G10520
CARHR063730	3148.45	-1.61623	0.199805	-8.08903	6.01433e-16	2.99669e-14	AT1G70520	AT1G70520
CARHR162220	232.552	-4.15647	0.514589	-8.07727	6.6233e-16	3.27665e-14	AtPUB22	AT3G52450
CARHR245020	556.85	-3.13791	0.388461	-8.0778	6.5946e-16	3.27665e-14	AtPLT6	AT4G36670
CARHR179140	11318.4	-2.09206	0.259047	-8.076	6.69275e-16	3.30318e-14	CARHR179140	AT5G44130
CARHR008850	73.8332	-4.31374	0.534276	-8.07399	6.80391e-16	3.35012e-14	Phosphoglycerate mutase family protein	AT1G08940
CARHR151170	62.1675	-5.65659	0.701899	-8.05899	7.69299e-16	3.77898e-14	CARHR151170	AT3G44870
CARHR287660	2019.35	-1.75739	0.218625	-8.03836	9.10511e-16	4.46214e-14	HAT family dimerisation domain containing protein	NA
CARHR156810	1230.38	-1.35893	0.169359	-8.02397	1.02385e-15	4.99413e-14	Enhanced disease susceptibility 1	AT3G48080
CARHR074850	1199.35	-1.62803	0.202999	-8.01988	1.0585e-15	5.13916e-14	OTU-like cysteine protease family protein	AT3G02070
CARHR163920	3982.08	-2.79813	0.34889	-8.0201	1.0566e-15	5.13916e-14	AtIPCS1	AT3G54020
CARHR270750	134.289	-3.74267	0.466754	-8.0185	1.07044e-15	5.18505e-14	calmodulin-binding family protein	AT5G57010
CARHR177840	632.7	-2.22737	0.278153	-8.00774	1.16836e-15	5.60733e-14	CARHR177840	AT5G66900
CARHR160070	105.865	-4.82675	0.603498	-7.99796	1.26501e-15	6.04338e-14	Short-chain dehydrogenase/reductase family protein	AT3G50560
CARHR261560	269.877	-2.95383	0.370628	-7.9698	1.5893e-15	7.55805e-14	CARHR261560	AT5G40460
CARHR120270	77.2326	-4.21461	0.528955	-7.9678	1.61519e-15	7.6637e-14	Cysteine/histidine-rich C1 domain-containing protein	AT2G27660
CARHR278240	793.322	-2.55973	0.321377	-7.96487	1.65397e-15	7.8299e-14	AT5G64310	AT5G64310
CARHR160760	3183.2	-1.54024	0.193487	-7.96042	1.71453e-15	8.09827e-14	CARHR160760	AT3G51160
CARHR048510	607.098	-3.17662	0.399155	-7.95837	1.74318e-15	8.21499e-14	Disease resistance protein (TIR-NBS-LRR class) family	NA
CARHR142510	318.321	-2.93833	0.369451	-7.95323	1.81714e-15	8.54426e-14	AtSDR3	AT2G47130
CARHR077040	505.628	-1.79254	0.225553	-7.94731	1.9061e-15	8.94239e-14	Vacuolar protein sorting-associated protein 27	NA
CARHR128920	28339.1	-1.70813	0.215015	-7.94424	1.95381e-15	9.14567e-14	Tubulin beta chain	NA
CARHR082120	598.762	-2.75342	0.346784	-7.93988	2.02383e-15	9.45225e-14	Protein of unknown function	AT3G07470
CARHR027680	78.1766	-4.55615	0.574019	-7.93729	2.06639e-15	9.62945e-14	unknown protein; BEST Arabidopsis thaliana protein match is: unknown protein	AT1G28190
CARHR018010	2071.52	-3.35322	0.423146	-7.9245	2.29067e-15	1.06509e-13	ATLOX3	AT1G17420
CARHR088300	358.512	-2.73405	0.345131	-7.92178	2.34129e-15	1.0862e-13	Calmodulin-binding protein-like protein	AT3G13600
CARHR143860	750.124	-1.83474	0.23171	-7.91826	2.40865e-15	1.11498e-13	AT2G01340	AT2G01340
CARHR289790	60.1132	-5.58233	0.706115	-7.90569	2.66452e-15	1.22797e-13	AtPP2-B14	AT1G56250
CARHR047090	1510.74	-2.33877	0.295916	-7.90348	2.71233e-15	1.24725e-13	Disease resistance protein (TIR-NBS-LRR class) family	NA
CARHR030100	981.805	-2.10968	0.26697	-7.90233	2.7374e-15	1.25602e-13	CARHR030100	AT1G30620
CARHR250140	775.818	-1.7052	0.216011	-7.89404	2.9256e-15	1.33942e-13	NAC domain containing protein 69	NA
CARHR277970	165.061	-3.16528	0.401718	-7.87935	3.29093e-15	1.50339e-13	AT5G64060	AT5G64060
CARHR209690	410.079	-2.57776	0.327321	-7.87533	3.39856e-15	1.54579e-13	GDSL esterase/lipase	AT5G03610
[truncated: 1,769 more rows]

## Sheet: GO_UP
ONTOLOGY	ID	Description	GeneRatio	BgRatio	pvalue	p.adjust	qvalue	geneID	Count
[truncated: 228 more rows]

[truncated: 1 more sheets: GO_DOWN]
