# Supplementary material for: CESA7 and microtubules pattern complex secondary cell walls in explosive fruit of Cardamine hirsuta
Source: Plant Cell. 2026 Mar 11;38(3):koag062. doi: 10.1093/plcell/koag062 (PMC13010313; doi:10.1093/plcell/koag062)
Supplement: koag062_Supplementary_Data [file koag062_supplementary_data.zip › TableS3_statistical_tests.xlsx]

## Sheet: Sheet1
Table S3. Student's t-test, Wilcoxon rank sum test, and ANOVA results
Student's t-test
Figure	Group	variable	n	mean	sd	t	df	P value	P.adj
Figure 3B	cesa7	cellulose	4	105.1	1211
	WT	cellulose	4	224275	6792
						-34.55	3.1907	3.237e-05
Figure 3C	cesa7	lignin	4	181787	12988
	WT	lignin	4	142.77	2736
						5.8793	3.2658	0.007709
Figure 3D	cesa7	Ara	4	29755	0.942
	WT	Ara	4	24625	0.292
						10.4	6	0.0000463	0.000139
	cesa7	Fuc	4	1912	0.104
	WT	Fuc	4	2085	0.141
						-1.97	6	0.0966	0.109
	cesa7	Gal	4	39202	0.567
	WT	Gal	4	33317	0.469
						16	6	0.00000378	0.000017
	cesa7	GalAc	4	187005	3739
	WT	GalAc	4	197517	5143
						-3.31	6	0.0163	0.021
	cesa7	Glc	4	9.99	0.266
	WT	Glc	4	8915	0.289
						5.47	6	0.00156	0.00313
	cesa7	Man	4	5.24	0.483
	WT	Man	4	3.9	0.369
						4.41	6	0.00451	0.00676
	cesa7	Rha	4	16053	0.5
	WT	Rha	4	14273	0.438
						5.35	6	0.00174	0.00313
	cesa7	Xyl	4	204573	3115
	WT	Xyl	4	123.91	2803
						38.5	6	2.05e-08	0.000000185
Figure S4C	Isoxaben	Exocarp cell area	109	348.98	78772
	Mock	Exocarp cell area	106	433995	88932
						-7.4251	213	2.67e-12
Wilcoxon rank sum test (with continuity correction)						W	P value
Figure 2F	cesa7	Valve curvature	39	1939	0.266
	WT	Valve curvature	33	2146	0.437
						419	0.01134
Figure 4C	cesa7	Endb SCW area	83	204681	44515
	WT	Endb SCW area	75	171.25	30281
						4620	1.543e-07
Figure 4E	cesa7	Regular pit	13	100	0
	WT	Regular pit	9	16302	6692
						0	6.036e-05
Figure 4F	cesa7	Pit size	319	4794	1585
	WT	Pit size	89	4091	0.68
						18106	7.059e-05
Figure S1B	cev1	Cellulose	75	8831823	2153.294
	WT Arab	Cellulose	70	8204.934	2436.698
						3210	0.02074
	irx3-4	Cellulose	70	903671	547472
	WT Arab	Cellulose	70	8204.934	2436.698
						0	1.81e-24
	cev1	Lignin	75	9852.028	3363.024
	WT Arab	Lignin	70	9246.054	2236.727
						2797	0.4974
	irx3-4	Lignin	70	2442.574	664028
	WT Arab	Lignin	70	9246.054	2236.727
						1	1.89e-24
Figure S1D	irx3-4	Fruit length	40	9.76	0.911
	Compl	Fruit length	40	17125	0.939
						1600	9.474e-15
	Compl	Fruit length	40	17125	0.939
	WT	Fruit length	40	17.45	0.586
						629	0.09781
Figure S3B	cesa7	direct red 23 intensity	83	5819899	2462.906
	WT	direct red 23 intensity	75	11221.288	3053.503
						482	5.3e-20
ANOVA
Figure	Group	variable	n	mean	sd		Sum Sq	df	Mean Sq	F	P value
Figure 2E	cesa7	Fruit length	50	12	3232	Treatment	1733.54	3	5778467	672569	6.0469e-30
	Compl_1	Fruit length	50	19.4	2548	Residual	1683.96	196	859916	NA	NA
	Compl_3	Fruit length	50	18.42	3137	Total	3417.5
	WT	Fruit length	50	18.38	2755
Sum Sq = Sum of squares; df = degrees of freedom; Mean Sq = Mean Squares
